# Supplementary material for: Geographic origin shapes the adaptive divergences of Rotaria rotatoria (Rotifera, Bdelloidea) to thermal stress: Insights from ecology and transcriptomics
Source: Ecol Evol. 2024 Apr 24;14(4):e11307. doi: 10.1002/ece3.11307 (PMC11043679; doi:10.1002/ece3.11307)
Supplement: Supplementary file 2 — Table S3‐S4 [file ECE3-14-e11307-s002.xlsx]

## Sheet: HX
Table S3: KEGG enrichment of DEGs in the HX strain under thermal stress.
Gene ID	Pathway Entry	Pathway Definition	pvalue	KO Entry	log2FC	Regulation	Name	KEGG Level 1	KEGG Level 2
TRINITY_DN51966_c0_g1	map03013	RNA transport	0.0896687	K13126	-1.46381	down	PAB1	Metabolism	Translation
TRINITY_DN67474_c0_g1	map03013	RNA transport	0.0896687	K03231	-1.04296	down	TEF	Genetic Information Processing	Translation
TRINITY_DN59903_c0_g1	map00710	Carbon fixation in photosynthetic organisms	0.210649	K00134	-8.03934	down	GAPDH	Metabolism	Carbohydrate metabolism
TRINITY_DN59903_c0_g1	map00010	Glycolysis / Gluconeogenesis	0.321023	K00134	-8.03934	down	GAPDH	Metabolism	Carbohydrate metabolism
TRINITY_DN49801_c0_g8	map00190	Oxidative phosphorylation	0.368498	K02256	-8.19909	down	Mtco1	Metabolism	Energy metabolism
TRINITY_DN51966_c0_g1	map03018	RNA degradation	0.26386	K13126	-1.46381	down	PAB1	Metabolism	Translation
TRINITY_DN51966_c0_g1	map03015	mRNA surveillance pathway	0.319555	K13126	-1.46381	down	PAB1	Metabolism	Translation
TRINITY_DN61799_c0_g2	map04144	Endocytosis	0.410249	K07937	1.02153	up	ARF1	Cellular Processes	Transport and catabolism
TRINITY_DN51927_c0_g2	map02010	ABC transporters	0.246244	K05681	7.76173	up	ABCG21	Environmental Information Processing	Membrane transport
TRINITY_DN69217_c2_g1	map03040	Spliceosome	0.420427	K12854	1.06777	up	SNRNP200	Genetic Information Processing	Transcription
TRINITY_DN63756_c1_g1	map00330	Arginine and proline metabolism	0.151987	K00318	1.37762	up	B0513.5	Metabolism	Amino acid metabolism
TRINITY_DN64381_c1_g5	map00061	Fatty acid biosynthesis	0.126265	K00665	1.96007	up	ppsE	Metabolism	Lipid metabolism

## Sheet: ZJ
Table S4: KEGG enrichment of DEGs in the ZJ strain under thermal stress.
Gene ID	Pathway Entry	Pathway Definition	pvalue	KO Entry	log2FC	Regulation	Name	KEGG Level 1	KEGG Level 2
TRINITY_DN54319_c0_g1	map00250	Alanine, aspartate and glutamate metabolism	0.03	K01424	-1.09	down	ansB	Metabolism	Amino acid metabolism
TRINITY_DN61533_c0_g1	map00250	Alanine, aspartate and glutamate metabolism	0.03	K00827	-1.63	down	AGXT2	Metabolism	Amino acid metabolism
TRINITY_DN42172_c0_g1	map00330	Arginine and proline metabolism	0.06	K01426	-4.23	down	gatA	Metabolism	Amino acid metabolism
TRINITY_DN48704_c0_g1	map00330	Arginine and proline metabolism	0.06	K08660	-1.43	down	CNDP2	Metabolism	Amino acid metabolism
TRINITY_DN53072_c0_g1	map00330	Arginine and proline metabolism	0.06	K00318	-1.04	down	slgA	Metabolism	Amino acid metabolism
TRINITY_DN57325_c0_g1	map00330	Arginine and proline metabolism	0.06	K00286	-1.11	down	proC	Metabolism	Amino acid metabolism
TRINITY_DN59811_c0_g1	map00330	Arginine and proline metabolism	0.06	K01259	-2.25	down	pip	Metabolism	Amino acid metabolism
TRINITY_DN61570_c0_g1	map00330	Arginine and proline metabolism	0.06	K01476	-1.67	down	aga-1	Metabolism	Amino acid metabolism
TRINITY_DN64079_c0_g2	map00330	Arginine and proline metabolism	0.06	K00274	-1.15	down	mao	Metabolism	Amino acid metabolism
TRINITY_DN67652_c0_g1	map00330	Arginine and proline metabolism	0.06	K12259	-1.37	down	anon-37Cs	Metabolism	Amino acid metabolism
TRINITY_DN68741_c1_g1	map00330	Arginine and proline metabolism	0.06	K08660	-1.56	down	CNDP2	Metabolism	Amino acid metabolism
TRINITY_DN57327_c0_g1	map00220	Arginine biosynthesis	0.02	K00818	-1.53	down	patA	Metabolism	Amino acid metabolism
TRINITY_DN61570_c0_g1	map00220	Arginine biosynthesis	0.02	K01476	-1.67	down	aga-1	Metabolism	Amino acid metabolism
TRINITY_DN48704_c0_g1	map00410	beta-Alanine metabolism	0.03	K08660	-1.43	down	CNDP2	Metabolism	Amino acid metabolism
TRINITY_DN57393_c0_g2	map00410	beta-Alanine metabolism	0.03	K00276	-1.16	down	maoI	Metabolism	Amino acid metabolism
TRINITY_DN64481_c0_g1	map00410	beta-Alanine metabolism	0.03	K00276	-1.28	down	maoI	Metabolism	Amino acid metabolism
TRINITY_DN67130_c0_g2	map00410	beta-Alanine metabolism	0.03	K00276	-1.93	down	maoI	Metabolism	Amino acid metabolism
TRINITY_DN67652_c0_g1	map00410	beta-Alanine metabolism	0.03	K12259	-1.37	down	anon-37Cs	Metabolism	Amino acid metabolism
TRINITY_DN68741_c1_g1	map00410	beta-Alanine metabolism	0.03	K08660	-1.56	down	CNDP2	Metabolism	Amino acid metabolism
TRINITY_DN39931_c0_g2	map00965	Betalain biosynthesis	0.05	K01593	-2.39	down	mfnA	Metabolism	Amino acid metabolism
TRINITY_DN57515_c1_g2	map00965	Betalain biosynthesis	0.05	K01593	-1.51	down	Hdc	Metabolism	Amino acid metabolism
TRINITY_DN54319_c0_g1	map00460	Cyanoamino acid metabolism	0.29	K01424	-1.09	down	ansB	Metabolism	Amino acid metabolism
TRINITY_DN53013_c0_g1	map00270	Cysteine and methionine metabolism	0.19	K22207	-2.1	down	egt2	Metabolism	Amino acid metabolism
TRINITY_DN59285_c0_g1	map00270	Cysteine and methionine metabolism	0.19	K01762	-2.13	down	Accsl	Metabolism	Amino acid metabolism
TRINITY_DN59646_c1_g1	map00270	Cysteine and methionine metabolism	0.19	K01251	-3.36	down	ahcY	Metabolism	Amino acid metabolism
TRINITY_DN60977_c1_g2	map00270	Cysteine and methionine metabolism	0.19	K01758	-1.68	down	Cth	Metabolism	Amino acid metabolism
TRINITY_DN61243_c0_g2	map00270	Cysteine and methionine metabolism	0.19	K08967	-2.19	down	IscW_ISCW007295	Metabolism	Amino acid metabolism
TRINITY_DN61533_c0_g1	map00270	Cysteine and methionine metabolism	0.19	K00827	-1.63	down	AGXT2	Metabolism	Amino acid metabolism
TRINITY_DN61716_c0_g3	map00270	Cysteine and methionine metabolism	0.19	K01758	-1.29	down	CTH	Metabolism	Amino acid metabolism
TRINITY_DN62624_c0_g1	map00270	Cysteine and methionine metabolism	0.19	K22207	-1.8	down	-	Metabolism	Amino acid metabolism
TRINITY_DN63970_c0_g1	map00270	Cysteine and methionine metabolism	0.19	K00815	-2.08	down	Tat	Metabolism	Amino acid metabolism
TRINITY_DN65797_c0_g1	map00270	Cysteine and methionine metabolism	0.19	K01697	-1.09	down	CBS	Metabolism	Amino acid metabolism
TRINITY_DN65885_c0_g1	map00270	Cysteine and methionine metabolism	0.19	K00789	-1.48	down	Mat1a	Metabolism	Amino acid metabolism
TRINITY_DN66013_c1_g1	map00270	Cysteine and methionine metabolism	0.19	K01251	-1.52	down	Ahcy13	Metabolism	Amino acid metabolism
TRINITY_DN47574_c0_g2	map00260	Glycine, serine and threonine metabolism	0.17	K12235	-2.79	down	srr	Metabolism	Amino acid metabolism
TRINITY_DN55912_c0_g1	map00260	Glycine, serine and threonine metabolism	0.17	K01620	-2.28	down	THA2	Metabolism	Amino acid metabolism
TRINITY_DN57393_c0_g2	map00260	Glycine, serine and threonine metabolism	0.17	K00276	-1.16	down	maoI	Metabolism	Amino acid metabolism
TRINITY_DN60977_c1_g2	map00260	Glycine, serine and threonine metabolism	0.17	K01758	-1.68	down	Cth	Metabolism	Amino acid metabolism
TRINITY_DN61533_c0_g1	map00260	Glycine, serine and threonine metabolism	0.17	K00827	-1.63	down	AGXT2	Metabolism	Amino acid metabolism
TRINITY_DN61689_c0_g1	map00260	Glycine, serine and threonine metabolism	0.17	K00831	-1.12	down	Psat1	Metabolism	Amino acid metabolism
TRINITY_DN61716_c0_g3	map00260	Glycine, serine and threonine metabolism	0.17	K01758	-1.29	down	CTH	Metabolism	Amino acid metabolism
TRINITY_DN63842_c0_g1	map00260	Glycine, serine and threonine metabolism	0.17	K00058	-1.84	down	PHGDH	Metabolism	Amino acid metabolism
TRINITY_DN64079_c0_g2	map00260	Glycine, serine and threonine metabolism	0.17	K00274	-1.15	down	mao	Metabolism	Amino acid metabolism
TRINITY_DN64481_c0_g1	map00260	Glycine, serine and threonine metabolism	0.17	K00276	-1.28	down	maoI	Metabolism	Amino acid metabolism
TRINITY_DN65797_c0_g1	map00260	Glycine, serine and threonine metabolism	0.17	K01697	-1.09	down	CBS	Metabolism	Amino acid metabolism
TRINITY_DN67130_c0_g2	map00260	Glycine, serine and threonine metabolism	0.17	K00276	-1.93	down	maoI	Metabolism	Amino acid metabolism
TRINITY_DN48704_c0_g1	map00340	Histidine metabolism	0.14	K08660	-1.43	down	CNDP2	Metabolism	Amino acid metabolism
TRINITY_DN64079_c0_g2	map00340	Histidine metabolism	0.14	K00274	-1.15	down	mao	Metabolism	Amino acid metabolism
TRINITY_DN68741_c1_g1	map00340	Histidine metabolism	0.14	K08660	-1.56	down	CNDP2	Metabolism	Amino acid metabolism
TRINITY_DN39931_c0_g2	map00901	Indole alkaloid biosynthesis	0.04	K01593	-2.39	down	mfnA	Metabolism	Amino acid metabolism
TRINITY_DN57515_c1_g2	map00901	Indole alkaloid biosynthesis	0.04	K01593	-1.51	down	Hdc	Metabolism	Amino acid metabolism
TRINITY_DN39931_c0_g2	map00950	Isoquinoline alkaloid biosynthesis	0	K01593	-2.39	down	mfnA	Metabolism	Amino acid metabolism
TRINITY_DN57393_c0_g2	map00950	Isoquinoline alkaloid biosynthesis	0	K00276	-1.16	down	maoI	Metabolism	Amino acid metabolism
TRINITY_DN57515_c1_g2	map00950	Isoquinoline alkaloid biosynthesis	0	K01593	-1.51	down	Hdc	Metabolism	Amino acid metabolism
TRINITY_DN63970_c0_g1	map00950	Isoquinoline alkaloid biosynthesis	0	K00815	-2.08	down	Tat	Metabolism	Amino acid metabolism
TRINITY_DN64079_c0_g2	map00950	Isoquinoline alkaloid biosynthesis	0	K00274	-1.15	down	mao	Metabolism	Amino acid metabolism
TRINITY_DN64481_c0_g1	map00950	Isoquinoline alkaloid biosynthesis	0	K00276	-1.28	down	maoI	Metabolism	Amino acid metabolism
TRINITY_DN67130_c0_g2	map00950	Isoquinoline alkaloid biosynthesis	0	K00276	-1.93	down	maoI	Metabolism	Amino acid metabolism
TRINITY_DN55188_c0_g2	map00300	Lysine biosynthesis	0.29	K01586	-1.23	down	LYSA	Metabolism	Amino acid metabolism
TRINITY_DN59855_c0_g2	map00300	Lysine biosynthesis	0.29	K01714	-1.02	down	gaaC	Metabolism	Amino acid metabolism
TRINITY_DN52444_c0_g1	map00310	Lysine degradation	0.75	K11433	-1.08	down	-	Metabolism	Amino acid metabolism
TRINITY_DN67453_c0_g1	map00310	Lysine degradation	0.75	K14157	-1.2	down	Aass	Metabolism	Amino acid metabolism
TRINITY_DN59855_c0_g2	map00261	Monobactam biosynthesis	0.58	K01714	-1.02	down	gaaC	Metabolism	Amino acid metabolism
TRINITY_DN62798_c0_g1	map00770	Pantothenate and CoA biosynthesis	0.09	K01687	-2.88	down	ilvD	Metabolism	Amino acid metabolism
TRINITY_DN39931_c0_g2	map00360	Phenylalanine metabolism	0	K01593	-2.39	down	mfnA	Metabolism	Amino acid metabolism
TRINITY_DN42172_c0_g1	map00360	Phenylalanine metabolism	0	K01426	-4.23	down	gatA	Metabolism	Amino acid metabolism
TRINITY_DN47319_c0_g1	map00360	Phenylalanine metabolism	0	K10775	-2.15	down	Npun_R2068	Metabolism	Amino acid metabolism
TRINITY_DN56445_c0_g1	map00360	Phenylalanine metabolism	0	K01904	-1.39	down	bacC	Metabolism	Amino acid metabolism
TRINITY_DN56548_c0_g2	map00360	Phenylalanine metabolism	0	K01904	-2.15	down	yngI	Metabolism	Amino acid metabolism
TRINITY_DN57393_c0_g2	map00360	Phenylalanine metabolism	0	K00276	-1.16	down	maoI	Metabolism	Amino acid metabolism
TRINITY_DN57515_c1_g2	map00360	Phenylalanine metabolism	0	K01593	-1.51	down	Hdc	Metabolism	Amino acid metabolism
TRINITY_DN61881_c1_g1	map00360	Phenylalanine metabolism	0	K01904	-1.4	down	acsf2	Metabolism	Amino acid metabolism
TRINITY_DN63970_c0_g1	map00360	Phenylalanine metabolism	0	K00815	-2.08	down	Tat	Metabolism	Amino acid metabolism
TRINITY_DN64079_c0_g2	map00360	Phenylalanine metabolism	0	K00274	-1.15	down	mao	Metabolism	Amino acid metabolism
TRINITY_DN64112_c0_g1	map00360	Phenylalanine metabolism	0	K00457	-1.85	down	hpd	Metabolism	Amino acid metabolism
TRINITY_DN64481_c0_g1	map00360	Phenylalanine metabolism	0	K00276	-1.28	down	maoI	Metabolism	Amino acid metabolism
TRINITY_DN67130_c0_g2	map00360	Phenylalanine metabolism	0	K00276	-1.93	down	maoI	Metabolism	Amino acid metabolism
TRINITY_DN63970_c0_g1	map00400	Phenylalanine, tyrosine and tryptophan biosynthesis	0.76	K00815	-2.08	down	Tat	Metabolism	Amino acid metabolism
TRINITY_DN47319_c0_g1	map00940	Phenylpropanoid biosynthesis	0	K10775	-2.15	down	Npun_R2068	Metabolism	Amino acid metabolism
TRINITY_DN56445_c0_g1	map00940	Phenylpropanoid biosynthesis	0	K01904	-1.39	down	bacC	Metabolism	Amino acid metabolism
TRINITY_DN56548_c0_g2	map00940	Phenylpropanoid biosynthesis	0	K01904	-2.15	down	yngI	Metabolism	Amino acid metabolism
TRINITY_DN61881_c1_g1	map00940	Phenylpropanoid biosynthesis	0	K01904	-1.4	down	acsf2	Metabolism	Amino acid metabolism
TRINITY_DN60977_c1_g2	map00450	Selenocompound metabolism	0.19	K01758	-1.68	down	Cth	Metabolism	Amino acid metabolism
TRINITY_DN61716_c0_g3	map00450	Selenocompound metabolism	0.19	K01758	-1.29	down	CTH	Metabolism	Amino acid metabolism
TRINITY_DN57393_c0_g2	map00960	Tropane, piperidine and pyridine alkaloid biosynthesis	0	K00276	-1.16	down	maoI	Metabolism	Amino acid metabolism
TRINITY_DN63970_c0_g1	map00960	Tropane, piperidine and pyridine alkaloid biosynthesis	0	K00815	-2.08	down	Tat	Metabolism	Amino acid metabolism
TRINITY_DN64481_c0_g1	map00960	Tropane, piperidine and pyridine alkaloid biosynthesis	0	K00276	-1.28	down	maoI	Metabolism	Amino acid metabolism
TRINITY_DN67130_c0_g2	map00960	Tropane, piperidine and pyridine alkaloid biosynthesis	0	K00276	-1.93	down	maoI	Metabolism	Amino acid metabolism
TRINITY_DN39931_c0_g2	map00380	Tryptophan metabolism	0.11	K01593	-2.39	down	mfnA	Metabolism	Amino acid metabolism
TRINITY_DN42172_c0_g1	map00380	Tryptophan metabolism	0.11	K01426	-4.23	down	gatA	Metabolism	Amino acid metabolism
TRINITY_DN53181_c0_g1	map00380	Tryptophan metabolism	0.11	K01556	-1.95	down	kynu	Metabolism	Amino acid metabolism
TRINITY_DN57515_c1_g2	map00380	Tryptophan metabolism	0.11	K01593	-1.51	down	Hdc	Metabolism	Amino acid metabolism
TRINITY_DN60143_c0_g1	map00380	Tryptophan metabolism	0.11	K11816	-1.15	down	fmo1	Metabolism	Amino acid metabolism
TRINITY_DN60519_c0_g1	map00380	Tryptophan metabolism	0.11	K11816	-1.16	down	PA1538	Metabolism	Amino acid metabolism
TRINITY_DN64079_c0_g2	map00380	Tryptophan metabolism	0.11	K00274	-1.15	down	mao	Metabolism	Amino acid metabolism
TRINITY_DN39931_c0_g2	map00350	Tyrosine metabolism	0	K01593	-2.39	down	mfnA	Metabolism	Amino acid metabolism
TRINITY_DN57393_c0_g2	map00350	Tyrosine metabolism	0	K00276	-1.16	down	maoI	Metabolism	Amino acid metabolism
TRINITY_DN57515_c1_g2	map00350	Tyrosine metabolism	0	K01593	-1.51	down	Hdc	Metabolism	Amino acid metabolism
TRINITY_DN63950_c0_g2	map00350	Tyrosine metabolism	0	K00451	-1.7	down	hgo	Metabolism	Amino acid metabolism
TRINITY_DN63970_c0_g1	map00350	Tyrosine metabolism	0	K00815	-2.08	down	Tat	Metabolism	Amino acid metabolism
TRINITY_DN64079_c0_g2	map00350	Tyrosine metabolism	0	K00274	-1.15	down	mao	Metabolism	Amino acid metabolism
TRINITY_DN64112_c0_g1	map00350	Tyrosine metabolism	0	K00457	-1.85	down	hpd	Metabolism	Amino acid metabolism
TRINITY_DN64481_c0_g1	map00350	Tyrosine metabolism	0	K00276	-1.28	down	maoI	Metabolism	Amino acid metabolism
TRINITY_DN67130_c0_g2	map00350	Tyrosine metabolism	0	K00276	-1.93	down	maoI	Metabolism	Amino acid metabolism
TRINITY_DN56445_c0_g1	map00130	Ubiquinone and other terpenoid-quinone biosynthesis	0.02	K01904	-1.39	down	bacC	Metabolism	Amino acid metabolism
TRINITY_DN56548_c0_g2	map00130	Ubiquinone and other terpenoid-quinone biosynthesis	0.02	K01904	-2.15	down	yngI	Metabolism	Amino acid metabolism
TRINITY_DN61881_c1_g1	map00130	Ubiquinone and other terpenoid-quinone biosynthesis	0.02	K01904	-1.4	down	acsf2	Metabolism	Amino acid metabolism
TRINITY_DN63970_c0_g1	map00130	Ubiquinone and other terpenoid-quinone biosynthesis	0.02	K00815	-2.08	down	Tat	Metabolism	Amino acid metabolism
TRINITY_DN64112_c0_g1	map00130	Ubiquinone and other terpenoid-quinone biosynthesis	0.02	K00457	-1.85	down	hpd	Metabolism	Amino acid metabolism
TRINITY_DN62798_c0_g1	map00290	Valine, leucine and isoleucine biosynthesis	0.86	K01687	-2.88	down	ilvD	Metabolism	Amino acid metabolism
TRINITY_DN61533_c0_g1	map00280	Valine, leucine and isoleucine degradation	0.98	K00827	-1.63	down	AGXT2	Metabolism	Amino acid metabolism
TRINITY_DN61689_c0_g1	map00750	Vitamin B6 metabolism	0.29	K00831	-1.12	down	Psat1	Metabolism	Amino acid metabolism
TRINITY_DN50711_c0_g2	map00941	Flavonoid biosynthesis	0.48	K13082	-1.87	down	GRP2	Metabolism	Biosynthesis of other secondary metabolites
TRINITY_DN53271_c0_g1	map00941	Flavonoid biosynthesis	0.48	K13065	-1.59	down	-	Metabolism	Biosynthesis of other secondary metabolites
TRINITY_DN51271_c0_g1	map00940	Phenylpropanoid biosynthesis	0	K00083	-3.2	down	adhT	Metabolism	Biosynthesis of other secondary metabolites
TRINITY_DN53271_c0_g1	map00940	Phenylpropanoid biosynthesis	0	K13065	-1.59	down	-	Metabolism	Biosynthesis of other secondary metabolites
TRINITY_DN58257_c0_g1	map00940	Phenylpropanoid biosynthesis	0	K06892	-2.08	down	-	Metabolism	Biosynthesis of other secondary metabolites
TRINITY_DN59022_c0_g4	map00940	Phenylpropanoid biosynthesis	0	K11188	-1.53	down	Prdx6	Metabolism	Biosynthesis of other secondary metabolites
TRINITY_DN59022_c0_g6	map00940	Phenylpropanoid biosynthesis	0	K11188	-1.66	down	PRDX6	Metabolism	Biosynthesis of other secondary metabolites
TRINITY_DN59022_c0_g7	map00940	Phenylpropanoid biosynthesis	0	K11188	-1.42	down	PRDX6	Metabolism	Biosynthesis of other secondary metabolites
TRINITY_DN60084_c0_g1	map00940	Phenylpropanoid biosynthesis	0	K00083	-2.56	down	CAD7	Metabolism	Biosynthesis of other secondary metabolites
TRINITY_DN64592_c2_g1	map00940	Phenylpropanoid biosynthesis	0	K00083	-1.36	down	10HGO	Metabolism	Biosynthesis of other secondary metabolites
TRINITY_DN45538_c0_g2	map00945	Stilbenoid, diarylheptanoid and gingerol biosynthesis	0.04	K16040	-3.14	down	omt12	Metabolism	Biosynthesis of other secondary metabolites
TRINITY_DN53271_c0_g1	map00945	Stilbenoid, diarylheptanoid and gingerol biosynthesis	0.04	K13065	-1.59	down	-	Metabolism	Biosynthesis of other secondary metabolites
TRINITY_DN56031_c0_g3	map00945	Stilbenoid, diarylheptanoid and gingerol biosynthesis	0.04	K16040	-1.97	down	-	Metabolism	Biosynthesis of other secondary metabolites
TRINITY_DN57967_c0_g1	map00945	Stilbenoid, diarylheptanoid and gingerol biosynthesis	0.04	K16040	-1.7	down	CVOMT1	Metabolism	Biosynthesis of other secondary metabolites
TRINITY_DN51873_c0_g2	map00960	Tropane, piperidine and pyridine alkaloid biosynthesis	0	K08081	-2.17	down	-	Metabolism	Biosynthesis of other secondary metabolites
TRINITY_DN52352_c0_g1	map00960	Tropane, piperidine and pyridine alkaloid biosynthesis	0	K08081	-1.76	down	dhs-16	Metabolism	Biosynthesis of other secondary metabolites
TRINITY_DN62340_c0_g5	map00960	Tropane, piperidine and pyridine alkaloid biosynthesis	0	K08081	-1.32	down	HSD17B6	Metabolism	Biosynthesis of other secondary metabolites
TRINITY_DN66265_c1_g1	map00960	Tropane, piperidine and pyridine alkaloid biosynthesis	0	K08081	-1.52	down	Rdh5	Metabolism	Biosynthesis of other secondary metabolites
TRINITY_DN53081_c0_g1	map04933	AGE-RAGE signaling pathway in diabetic complications	0.55	K05857	-1.5	down	plc-3	Metabolism	Carbohydrate metabolism
TRINITY_DN51600_c0_g1	map00250	Alanine, aspartate and glutamate metabolism	0.03	K16871	-2.57	down	SPBC1773.03c	Metabolism	Carbohydrate metabolism
TRINITY_DN58845_c1_g1	map00250	Alanine, aspartate and glutamate metabolism	0.03	K01915	-1.22	down	-	Metabolism	Carbohydrate metabolism
TRINITY_DN68702_c0_g5	map00250	Alanine, aspartate and glutamate metabolism	0.03	K00820	-1.22	down	Gfpt2	Metabolism	Carbohydrate metabolism
TRINITY_DN49742_c0_g1	map00520	Amino sugar and nucleotide sugar metabolism	0.01	K15920	-2.83	down	bglD	Metabolism	Carbohydrate metabolism
TRINITY_DN50418_c0_g1	map00520	Amino sugar and nucleotide sugar metabolism	0.01	K12450	-1.66	down	MAT2B	Metabolism	Carbohydrate metabolism
TRINITY_DN52843_c0_g1	map00520	Amino sugar and nucleotide sugar metabolism	0.01	K15920	-3.62	down	BXL5	Metabolism	Carbohydrate metabolism
TRINITY_DN54418_c1_g1	map00520	Amino sugar and nucleotide sugar metabolism	0.01	K10046	-1.06	down	GME-2	Metabolism	Carbohydrate metabolism
TRINITY_DN55179_c0_g1	map00520	Amino sugar and nucleotide sugar metabolism	0.01	K15920	-1.21	down	bglX	Metabolism	Carbohydrate metabolism
TRINITY_DN55716_c1_g1	map00520	Amino sugar and nucleotide sugar metabolism	0.01	K00844	-1.39	down	Hk2	Metabolism	Carbohydrate metabolism
TRINITY_DN56331_c0_g1	map00520	Amino sugar and nucleotide sugar metabolism	0.01	K01183	-2.3	down	Cht5	Metabolism	Carbohydrate metabolism
TRINITY_DN56475_c0_g2	map00520	Amino sugar and nucleotide sugar metabolism	0.01	K01183	-1.39	down	CHIT1	Metabolism	Carbohydrate metabolism
TRINITY_DN56695_c0_g1	map00520	Amino sugar and nucleotide sugar metabolism	0.01	K12373	-1.53	down	HEXB	Metabolism	Carbohydrate metabolism
TRINITY_DN56955_c0_g1	map00520	Amino sugar and nucleotide sugar metabolism	0.01	K00845	-1.08	down	glk	Metabolism	Carbohydrate metabolism
TRINITY_DN57346_c0_g1	map00520	Amino sugar and nucleotide sugar metabolism	0.01	K02377	-1.16	down	Tsta3	Metabolism	Carbohydrate metabolism
TRINITY_DN57566_c0_g1	map00520	Amino sugar and nucleotide sugar metabolism	0.01	K12373	-1.22	down	HEXA	Metabolism	Carbohydrate metabolism
TRINITY_DN58970_c1_g1	map00520	Amino sugar and nucleotide sugar metabolism	0.01	K01183	-1.99	down	CHI14	Metabolism	Carbohydrate metabolism
TRINITY_DN60422_c0_g1	map00520	Amino sugar and nucleotide sugar metabolism	0.01	K01183	-2.15	down	chiA1	Metabolism	Carbohydrate metabolism
TRINITY_DN60712_c0_g2	map00520	Amino sugar and nucleotide sugar metabolism	0.01	K12373	-1.9	down	HEXA	Metabolism	Carbohydrate metabolism
TRINITY_DN65464_c0_g3	map00520	Amino sugar and nucleotide sugar metabolism	0.01	K12373	-1.5	down	HEXA	Metabolism	Carbohydrate metabolism
TRINITY_DN66943_c1_g1	map00520	Amino sugar and nucleotide sugar metabolism	0.01	K15920	-1.31	down	bxlB	Metabolism	Carbohydrate metabolism
TRINITY_DN68381_c1_g2	map00520	Amino sugar and nucleotide sugar metabolism	0.01	K00844	-1.26	down	Hex-t2	Metabolism	Carbohydrate metabolism
TRINITY_DN68702_c0_g5	map00520	Amino sugar and nucleotide sugar metabolism	0.01	K00820	-1.22	down	Gfpt2	Metabolism	Carbohydrate metabolism
TRINITY_DN58845_c1_g1	map00220	Arginine biosynthesis	0.02	K01915	-1.22	down	-	Metabolism	Carbohydrate metabolism
TRINITY_DN54418_c1_g1	map00053	Ascorbate and aldarate metabolism	0.75	K10046	-1.06	down	GME-2	Metabolism	Carbohydrate metabolism
TRINITY_DN51600_c0_g1	map00650	Butanoate metabolism	0.63	K16871	-2.57	down	SPBC1773.03c	Metabolism	Carbohydrate metabolism
TRINITY_DN53622_c0_g2	map00650	Butanoate metabolism	0.63	K01641	-1.7	down	HMGCS-1	Metabolism	Carbohydrate metabolism
TRINITY_DN63827_c0_g2	map00710	Carbon fixation in photosynthetic organisms	0.99	K00029	-1.47	down	Me1	Metabolism	Carbohydrate metabolism
TRINITY_DN63827_c0_g3	map00710	Carbon fixation in photosynthetic organisms	0.99	K00029	-1.88	down	ME3	Metabolism	Carbohydrate metabolism
TRINITY_DN60278_c0_g1	map00071	Fatty acid degradation	0.55	K00121	-1.23	down	ybdR	Metabolism	Carbohydrate metabolism
TRINITY_DN55771_c0_g1	map00790	Folate biosynthesis	0.48	K00011	-1.11	down	akr1a1	Metabolism	Carbohydrate metabolism
TRINITY_DN55194_c0_g1	map00051	Fructose and mannose metabolism	0.69	K19355	-1.1	down	MAN7	Metabolism	Carbohydrate metabolism
TRINITY_DN55716_c1_g1	map00051	Fructose and mannose metabolism	0.69	K00844	-1.39	down	Hk2	Metabolism	Carbohydrate metabolism
TRINITY_DN55771_c0_g1	map00051	Fructose and mannose metabolism	0.69	K00011	-1.11	down	akr1a1	Metabolism	Carbohydrate metabolism
TRINITY_DN57346_c0_g1	map00051	Fructose and mannose metabolism	0.69	K02377	-1.16	down	Tsta3	Metabolism	Carbohydrate metabolism
TRINITY_DN60659_c1_g2	map00051	Fructose and mannose metabolism	0.69	K00008	-1.1	down	SORD	Metabolism	Carbohydrate metabolism
TRINITY_DN68381_c1_g2	map00051	Fructose and mannose metabolism	0.69	K00844	-1.26	down	Hex-t2	Metabolism	Carbohydrate metabolism
TRINITY_DN48036_c0_g1	map00052	Galactose metabolism	0.05	K18819	-1.07	down	-	Metabolism	Carbohydrate metabolism
TRINITY_DN55654_c0_g2	map00052	Galactose metabolism	0.05	K01187	-1.42	down	MGAM	Metabolism	Carbohydrate metabolism
TRINITY_DN55716_c1_g1	map00052	Galactose metabolism	0.05	K00844	-1.39	down	Hk2	Metabolism	Carbohydrate metabolism
TRINITY_DN55771_c0_g1	map00052	Galactose metabolism	0.05	K00011	-1.11	down	akr1a1	Metabolism	Carbohydrate metabolism
TRINITY_DN56955_c0_g1	map00052	Galactose metabolism	0.05	K00845	-1.08	down	glk	Metabolism	Carbohydrate metabolism
TRINITY_DN63294_c0_g2	map00052	Galactose metabolism	0.05	K01187	-1.65	down	ARB_07056	Metabolism	Carbohydrate metabolism
TRINITY_DN65624_c0_g1	map00052	Galactose metabolism	0.05	K01187	-1.21	down	SI	Metabolism	Carbohydrate metabolism
TRINITY_DN67731_c0_g1	map00052	Galactose metabolism	0.05	K01187	-1	down	MGAM	Metabolism	Carbohydrate metabolism
TRINITY_DN68381_c1_g2	map00052	Galactose metabolism	0.05	K00844	-1.26	down	Hex-t2	Metabolism	Carbohydrate metabolism
TRINITY_DN55771_c0_g1	map00561	Glycerolipid metabolism	0.13	K00011	-1.11	down	akr1a1	Metabolism	Carbohydrate metabolism
TRINITY_DN50859_c0_g2	map00010	Glycolysis / Gluconeogenesis	0.95	K01568	-1.43	down	PDC1	Metabolism	Carbohydrate metabolism
TRINITY_DN55716_c1_g1	map00010	Glycolysis / Gluconeogenesis	0.95	K00844	-1.39	down	Hk2	Metabolism	Carbohydrate metabolism
TRINITY_DN56955_c0_g1	map00010	Glycolysis / Gluconeogenesis	0.95	K00845	-1.08	down	glk	Metabolism	Carbohydrate metabolism
TRINITY_DN60278_c0_g1	map00010	Glycolysis / Gluconeogenesis	0.95	K00121	-1.23	down	ybdR	Metabolism	Carbohydrate metabolism
TRINITY_DN60723_c1_g2	map00010	Glycolysis / Gluconeogenesis	0.95	K01689	-1.31	down	ENO3	Metabolism	Carbohydrate metabolism
TRINITY_DN60723_c1_g3	map00010	Glycolysis / Gluconeogenesis	0.95	K01689	-1.28	down	ENO2	Metabolism	Carbohydrate metabolism
TRINITY_DN68381_c1_g2	map00010	Glycolysis / Gluconeogenesis	0.95	K00844	-1.26	down	Hex-t2	Metabolism	Carbohydrate metabolism
TRINITY_DN68443_c0_g1	map00010	Glycolysis / Gluconeogenesis	0.95	K01689	-1.09	down	ENO	Metabolism	Carbohydrate metabolism
TRINITY_DN68443_c0_g2	map00010	Glycolysis / Gluconeogenesis	0.95	K01689	-1.4	down	enol-1	Metabolism	Carbohydrate metabolism
TRINITY_DN56695_c0_g1	map00531	Glycosaminoglycan degradation	0.18	K12373	-1.53	down	HEXB	Metabolism	Carbohydrate metabolism
TRINITY_DN57566_c0_g1	map00531	Glycosaminoglycan degradation	0.18	K12373	-1.22	down	HEXA	Metabolism	Carbohydrate metabolism
TRINITY_DN60712_c0_g2	map00531	Glycosaminoglycan degradation	0.18	K12373	-1.9	down	HEXA	Metabolism	Carbohydrate metabolism
TRINITY_DN65464_c0_g3	map00531	Glycosaminoglycan degradation	0.18	K12373	-1.5	down	HEXA	Metabolism	Carbohydrate metabolism
TRINITY_DN56695_c0_g1	map00604	Glycosphingolipid biosynthesis - ganglio series	0.13	K12373	-1.53	down	HEXB	Metabolism	Carbohydrate metabolism
TRINITY_DN57566_c0_g1	map00604	Glycosphingolipid biosynthesis - ganglio series	0.13	K12373	-1.22	down	HEXA	Metabolism	Carbohydrate metabolism
TRINITY_DN60712_c0_g2	map00604	Glycosphingolipid biosynthesis - ganglio series	0.13	K12373	-1.9	down	HEXA	Metabolism	Carbohydrate metabolism
TRINITY_DN65464_c0_g3	map00604	Glycosphingolipid biosynthesis - ganglio series	0.13	K12373	-1.5	down	HEXA	Metabolism	Carbohydrate metabolism
TRINITY_DN56695_c0_g1	map00603	Glycosphingolipid biosynthesis - globo and isoglobo series	0	K12373	-1.53	down	HEXB	Metabolism	Carbohydrate metabolism
TRINITY_DN57566_c0_g1	map00603	Glycosphingolipid biosynthesis - globo and isoglobo series	0	K12373	-1.22	down	HEXA	Metabolism	Carbohydrate metabolism
TRINITY_DN60712_c0_g2	map00603	Glycosphingolipid biosynthesis - globo and isoglobo series	0	K12373	-1.9	down	HEXA	Metabolism	Carbohydrate metabolism
TRINITY_DN65464_c0_g3	map00603	Glycosphingolipid biosynthesis - globo and isoglobo series	0	K12373	-1.5	down	HEXA	Metabolism	Carbohydrate metabolism
TRINITY_DN56004_c0_g2	map00630	Glyoxylate and dicarboxylate metabolism	0.99	K11517	-2.75	down	HAO1	Metabolism	Carbohydrate metabolism
TRINITY_DN56241_c0_g1	map00630	Glyoxylate and dicarboxylate metabolism	0.99	K11517	-1.07	down	haox	Metabolism	Carbohydrate metabolism
TRINITY_DN57304_c0_g1	map00630	Glyoxylate and dicarboxylate metabolism	0.99	K00122	-2.04	down	-	Metabolism	Carbohydrate metabolism
TRINITY_DN58845_c1_g1	map00630	Glyoxylate and dicarboxylate metabolism	0.99	K01915	-1.22	down	-	Metabolism	Carbohydrate metabolism
TRINITY_DN64924_c0_g2	map00630	Glyoxylate and dicarboxylate metabolism	0.99	K22133	-1.94	down	afoE	Metabolism	Carbohydrate metabolism
TRINITY_DN53081_c0_g1	map00562	Inositol phosphate metabolism	1	K05857	-1.5	down	plc-3	Metabolism	Carbohydrate metabolism
TRINITY_DN55716_c1_g1	map00524	Neomycin, kanamycin and gentamicin biosynthesis	0.04	K00844	-1.39	down	Hk2	Metabolism	Carbohydrate metabolism
TRINITY_DN56955_c0_g1	map00524	Neomycin, kanamycin and gentamicin biosynthesis	0.04	K00845	-1.08	down	glk	Metabolism	Carbohydrate metabolism
TRINITY_DN68381_c1_g2	map00524	Neomycin, kanamycin and gentamicin biosynthesis	0.04	K00844	-1.26	down	Hex-t2	Metabolism	Carbohydrate metabolism
TRINITY_DN59409_c0_g1	map00760	Nicotinate and nicotinamide metabolism	0.51	K01513	-1.82	down	-	Metabolism	Carbohydrate metabolism
TRINITY_DN58845_c1_g1	map00910	Nitrogen metabolism	0	K01915	-1.22	down	-	Metabolism	Carbohydrate metabolism
TRINITY_DN56695_c0_g1	map00511	Other glycan degradation	0	K12373	-1.53	down	HEXB	Metabolism	Carbohydrate metabolism
TRINITY_DN57566_c0_g1	map00511	Other glycan degradation	0	K12373	-1.22	down	HEXA	Metabolism	Carbohydrate metabolism
TRINITY_DN60712_c0_g2	map00511	Other glycan degradation	0	K12373	-1.9	down	HEXA	Metabolism	Carbohydrate metabolism
TRINITY_DN65464_c0_g3	map00511	Other glycan degradation	0	K12373	-1.5	down	HEXA	Metabolism	Carbohydrate metabolism
TRINITY_DN59409_c0_g1	map00770	Pantothenate and CoA biosynthesis	0.09	K01513	-1.82	down	-	Metabolism	Carbohydrate metabolism
TRINITY_DN55771_c0_g1	map00040	Pentose and glucuronate interconversions	0.93	K00011	-1.11	down	akr1a1	Metabolism	Carbohydrate metabolism
TRINITY_DN60659_c1_g2	map00040	Pentose and glucuronate interconversions	0.93	K00008	-1.1	down	SORD	Metabolism	Carbohydrate metabolism
TRINITY_DN55742_c0_g1	map00030	Pentose phosphate pathway	1	K00948	-1.08	down	prps2	Metabolism	Carbohydrate metabolism
TRINITY_DN56004_c0_g2	map04146	Peroxisome	0.04	K11517	-2.75	down	HAO1	Metabolism	Carbohydrate metabolism
TRINITY_DN56241_c0_g1	map04146	Peroxisome	0.04	K11517	-1.07	down	haox	Metabolism	Carbohydrate metabolism
TRINITY_DN53081_c0_g1	map04070	Phosphatidylinositol signaling system	0.83	K05857	-1.5	down	plc-3	Metabolism	Carbohydrate metabolism
TRINITY_DN55742_c0_g1	map00230	Purine metabolism	0.04	K00948	-1.08	down	prps2	Metabolism	Carbohydrate metabolism
TRINITY_DN59409_c0_g1	map00230	Purine metabolism	0.04	K01513	-1.82	down	-	Metabolism	Carbohydrate metabolism
TRINITY_DN59409_c0_g1	map00240	Pyrimidine metabolism	0.81	K01513	-1.82	down	-	Metabolism	Carbohydrate metabolism
TRINITY_DN63827_c0_g2	map00620	Pyruvate metabolism	1	K00029	-1.47	down	Me1	Metabolism	Carbohydrate metabolism
TRINITY_DN63827_c0_g3	map00620	Pyruvate metabolism	1	K00029	-1.88	down	ME3	Metabolism	Carbohydrate metabolism
TRINITY_DN69170_c0_g1	map00620	Pyruvate metabolism	1	K00102	-1.2	down	Ldhd	Metabolism	Carbohydrate metabolism
TRINITY_DN59409_c0_g1	map00740	Riboflavin metabolism	0.3	K01513	-1.82	down	-	Metabolism	Carbohydrate metabolism
TRINITY_DN60723_c1_g2	map03018	RNA degradation	0.87	K01689	-1.31	down	ENO3	Metabolism	Carbohydrate metabolism
TRINITY_DN60723_c1_g3	map03018	RNA degradation	0.87	K01689	-1.28	down	ENO2	Metabolism	Carbohydrate metabolism
TRINITY_DN68443_c0_g1	map03018	RNA degradation	0.87	K01689	-1.09	down	ENO	Metabolism	Carbohydrate metabolism
TRINITY_DN68443_c0_g2	map03018	RNA degradation	0.87	K01689	-1.4	down	enol-1	Metabolism	Carbohydrate metabolism
TRINITY_DN54427_c0_g1	map00500	Starch and sucrose metabolism	0.72	K00688	-2.19	down	glgP	Metabolism	Carbohydrate metabolism
TRINITY_DN55654_c0_g2	map00500	Starch and sucrose metabolism	0.72	K01187	-1.42	down	MGAM	Metabolism	Carbohydrate metabolism
TRINITY_DN55716_c1_g1	map00500	Starch and sucrose metabolism	0.72	K00844	-1.39	down	Hk2	Metabolism	Carbohydrate metabolism
TRINITY_DN56955_c0_g1	map00500	Starch and sucrose metabolism	0.72	K00845	-1.08	down	glk	Metabolism	Carbohydrate metabolism
TRINITY_DN59380_c0_g1	map00500	Starch and sucrose metabolism	0.72	K01210	-1.51	down	-	Metabolism	Carbohydrate metabolism
TRINITY_DN59409_c0_g1	map00500	Starch and sucrose metabolism	0.72	K01513	-1.82	down	-	Metabolism	Carbohydrate metabolism
TRINITY_DN63294_c0_g2	map00500	Starch and sucrose metabolism	0.72	K01187	-1.65	down	ARB_07056	Metabolism	Carbohydrate metabolism
TRINITY_DN65624_c0_g1	map00500	Starch and sucrose metabolism	0.72	K01187	-1.21	down	SI	Metabolism	Carbohydrate metabolism
TRINITY_DN67731_c0_g1	map00500	Starch and sucrose metabolism	0.72	K01187	-1	down	MGAM	Metabolism	Carbohydrate metabolism
TRINITY_DN68381_c1_g2	map00500	Starch and sucrose metabolism	0.72	K00844	-1.26	down	Hex-t2	Metabolism	Carbohydrate metabolism
TRINITY_DN53622_c0_g2	map00072	Synthesis and degradation of ketone bodies	0.74	K01641	-1.7	down	HMGCS-1	Metabolism	Carbohydrate metabolism
TRINITY_DN53622_c0_g2	map00900	Terpenoid backbone biosynthesis	0.93	K01641	-1.7	down	HMGCS-1	Metabolism	Carbohydrate metabolism
TRINITY_DN60278_c0_g1	map00350	Tyrosine metabolism	0	K00121	-1.23	down	ybdR	Metabolism	Carbohydrate metabolism
TRINITY_DN53622_c0_g2	map00280	Valine, leucine and isoleucine degradation	0.98	K01641	-1.7	down	HMGCS-1	Metabolism	Carbohydrate metabolism
TRINITY_DN57786_c0_g2	map00250	Alanine, aspartate and glutamate metabolism	0.03	K00814	-1.2	down	Gpt2	Metabolism	Energy metabolism
TRINITY_DN58790_c0_g1	map00250	Alanine, aspartate and glutamate metabolism	0.03	K00261	-1.54	down	glud1	Metabolism	Energy metabolism
TRINITY_DN58790_c0_g3	map00250	Alanine, aspartate and glutamate metabolism	0.03	K00261	-1.61	down	glud1	Metabolism	Energy metabolism
TRINITY_DN61440_c0_g1	map00250	Alanine, aspartate and glutamate metabolism	0.03	K00814	-1.2	down	Gpt2	Metabolism	Energy metabolism
TRINITY_DN66358_c0_g1	map00250	Alanine, aspartate and glutamate metabolism	0.03	K00262	-1.01	down	gdh	Metabolism	Energy metabolism
TRINITY_DN57786_c0_g2	map00220	Arginine biosynthesis	0.02	K00814	-1.2	down	Gpt2	Metabolism	Energy metabolism
TRINITY_DN58790_c0_g1	map00220	Arginine biosynthesis	0.02	K00261	-1.54	down	glud1	Metabolism	Energy metabolism
TRINITY_DN58790_c0_g3	map00220	Arginine biosynthesis	0.02	K00261	-1.61	down	glud1	Metabolism	Energy metabolism
TRINITY_DN61440_c0_g1	map00220	Arginine biosynthesis	0.02	K00814	-1.2	down	Gpt2	Metabolism	Energy metabolism
TRINITY_DN66358_c0_g1	map00220	Arginine biosynthesis	0.02	K00262	-1.01	down	gdh	Metabolism	Energy metabolism
TRINITY_DN57786_c0_g2	map00710	Carbon fixation in photosynthetic organisms	0.99	K00814	-1.2	down	Gpt2	Metabolism	Energy metabolism
TRINITY_DN61440_c0_g1	map00710	Carbon fixation in photosynthetic organisms	0.99	K00814	-1.2	down	Gpt2	Metabolism	Energy metabolism
TRINITY_DN60571_c0_g4	map00270	Cysteine and methionine metabolism	0.19	K01011	-1.54	down	TST	Metabolism	Energy metabolism
TRINITY_DN58790_c0_g1	map00471	D-Glutamine and D-glutamate metabolism	0.12	K00261	-1.54	down	glud1	Metabolism	Energy metabolism
TRINITY_DN58790_c0_g3	map00471	D-Glutamine and D-glutamate metabolism	0.12	K00261	-1.61	down	glud1	Metabolism	Energy metabolism
TRINITY_DN51731_c0_g1	map00910	Nitrogen metabolism	0	K10534	-1.01	down	Cyb5a	Metabolism	Energy metabolism
TRINITY_DN52562_c0_g1	map00910	Nitrogen metabolism	0	K01674	-1.7	down	Ca9	Metabolism	Energy metabolism
TRINITY_DN53053_c1_g1	map00910	Nitrogen metabolism	0	K10534	-1.29	down	-	Metabolism	Energy metabolism
TRINITY_DN54857_c0_g1	map00910	Nitrogen metabolism	0	K01674	-2.06	down	Ca14	Metabolism	Energy metabolism
TRINITY_DN55157_c0_g1	map00910	Nitrogen metabolism	0	K01674	-1.63	down	CA3	Metabolism	Energy metabolism
TRINITY_DN58080_c0_g1	map00910	Nitrogen metabolism	0	K01674	-1.63	down	Ca14	Metabolism	Energy metabolism
TRINITY_DN58790_c0_g1	map00910	Nitrogen metabolism	0	K00261	-1.54	down	glud1	Metabolism	Energy metabolism
TRINITY_DN58790_c0_g3	map00910	Nitrogen metabolism	0	K00261	-1.61	down	glud1	Metabolism	Energy metabolism
TRINITY_DN60591_c0_g3	map00910	Nitrogen metabolism	0	K01674	-1.53	down	Ca9	Metabolism	Energy metabolism
TRINITY_DN62825_c0_g2	map00910	Nitrogen metabolism	0	K15877	-1.26	down	CYP55A3	Metabolism	Energy metabolism
TRINITY_DN66358_c0_g1	map00910	Nitrogen metabolism	0	K00262	-1.01	down	gdh	Metabolism	Energy metabolism
TRINITY_DN50820_c0_g2	map00190	Oxidative phosphorylation	1	K00411	-1.43	down	UQCRFS1	Metabolism	Energy metabolism
TRINITY_DN54423_c0_g1	map00190	Oxidative phosphorylation	1	K02108	-1.05	down	-	Metabolism	Energy metabolism
TRINITY_DN56128_c2_g2	map00190	Oxidative phosphorylation	1	K01535	-1.5	down	PMA4	Metabolism	Energy metabolism
TRINITY_DN54423_c0_g1	map00195	Photosynthesis	0.99	K02108	-1.05	down	-	Metabolism	Energy metabolism
TRINITY_DN51212_c0_g1	map00920	Sulfur metabolism	0.43	K22470	-1.15	down	SQRDL	Metabolism	Energy metabolism
TRINITY_DN56647_c0_g1	map00920	Sulfur metabolism	0.43	K22470	-1.6	down	Sqrdl	Metabolism	Energy metabolism
TRINITY_DN60571_c0_g4	map00920	Sulfur metabolism	0.43	K01011	-1.54	down	TST	Metabolism	Energy metabolism
TRINITY_DN60571_c0_g4	map04122	Sulfur relay system	0.62	K01011	-1.54	down	TST	Metabolism	Energy metabolism
TRINITY_DN55283_c1_g3	map04144	Endocytosis	0.61	K03283	-1.02	down	Hsp70Aa	Genetic Information Processing	Transcription
TRINITY_DN55283_c1_g3	map04141	Protein processing in endoplasmic reticulum	1	K03283	-1.02	down	Hsp70Aa	Genetic Information Processing	Transcription
TRINITY_DN55283_c1_g3	map03040	Spliceosome	1	K03283	-1.02	down	Hsp70Aa	Genetic Information Processing	Transcription
TRINITY_DN46161_c0_g1	map04141	Protein processing in endoplasmic reticulum	1	K06689	-2.47	down	-	Genetic Information Processing	Folding, sorting and degradation
TRINITY_DN49870_c0_g18	map04141	Protein processing in endoplasmic reticulum	1	K13993	-1.8	down	-	Genetic Information Processing	Folding, sorting and degradation
TRINITY_DN55240_c0_g1	map04141	Protein processing in endoplasmic reticulum	1	K09517	-1.3	down	dnaJ	Genetic Information Processing	Folding, sorting and degradation
TRINITY_DN61530_c0_g5	map04141	Protein processing in endoplasmic reticulum	1	K13525	-2.59	down	VCP	Genetic Information Processing	Folding, sorting and degradation
TRINITY_DN65991_c2_g2	map04141	Protein processing in endoplasmic reticulum	1	K09503	-1.48	down	dnaJ	Genetic Information Processing	Folding, sorting and degradation
TRINITY_DN46161_c0_g1	map04120	Ubiquitin mediated proteolysis	0.75	K06689	-2.47	down	-	Genetic Information Processing	Folding, sorting and degradation
TRINITY_DN50387_c0_g2	map04120	Ubiquitin mediated proteolysis	0.75	K10576	-1.01	down	-	Genetic Information Processing	Folding, sorting and degradation
TRINITY_DN53602_c0_g1	map04120	Ubiquitin mediated proteolysis	0.75	K10592	-1.48	down	HERC1	Genetic Information Processing	Folding, sorting and degradation
TRINITY_DN54531_c1_g5	map04120	Ubiquitin mediated proteolysis	0.75	K10592	-2.34	down	HERC2	Genetic Information Processing	Folding, sorting and degradation
TRINITY_DN55283_c1_g6	map04120	Ubiquitin mediated proteolysis	0.75	K10573	-1.4	down	ubc-1	Genetic Information Processing	Folding, sorting and degradation
TRINITY_DN60149_c0_g1	map04120	Ubiquitin mediated proteolysis	0.75	K10592	-1.11	down	HERC1	Genetic Information Processing	Folding, sorting and degradation
TRINITY_DN62837_c0_g1	map04120	Ubiquitin mediated proteolysis	0.75	K10573	-1.45	down	UBC2	Genetic Information Processing	Folding, sorting and degradation
TRINITY_DN47367_c1_g1	map00603	Glycosphingolipid biosynthesis - globo and isoglobo series	0	K01988	-1.28	down	At4g19900	Metabolism	Glycan biosynthesis and metabolism
TRINITY_DN47367_c1_g1	map00601	Glycosphingolipid biosynthesis - lacto and neolacto series	0.01	K01988	-1.28	down	At4g19900	Metabolism	Glycan biosynthesis and metabolism
TRINITY_DN48937_c0_g1	map00510	N-Glycan biosynthesis	0.64	K05546	-2.63	down	-	Metabolism	Glycan biosynthesis and metabolism
TRINITY_DN53131_c0_g3	map00510	N-Glycan biosynthesis	0.64	K00737	-1.64	down	Mgat3	Metabolism	Glycan biosynthesis and metabolism
TRINITY_DN61266_c1_g1	map00510	N-Glycan biosynthesis	0.64	K05546	-1.93	down	-	Metabolism	Glycan biosynthesis and metabolism
TRINITY_DN62489_c1_g1	map00510	N-Glycan biosynthesis	0.64	K00717	-1.13	down	-	Metabolism	Glycan biosynthesis and metabolism
TRINITY_DN54494_c0_g1	map00511	Other glycan degradation	0	K01206	-4.62	down	-	Metabolism	Glycan biosynthesis and metabolism
TRINITY_DN56116_c0_g1	map00511	Other glycan degradation	0	K01191	-2.4	down	Man2b1	Metabolism	Glycan biosynthesis and metabolism
TRINITY_DN56116_c0_g2	map00511	Other glycan degradation	0	K01191	-3.46	down	Man2b1	Metabolism	Glycan biosynthesis and metabolism
TRINITY_DN60410_c0_g1	map00511	Other glycan degradation	0	K01206	-2.94	down	FUCA2	Metabolism	Glycan biosynthesis and metabolism
TRINITY_DN65343_c0_g1	map00511	Other glycan degradation	0	K01191	-1.22	down	MAN2B1	Metabolism	Glycan biosynthesis and metabolism
TRINITY_DN66466_c1_g1	map00511	Other glycan degradation	0	K01191	-1.46	down	Man2b1	Metabolism	Glycan biosynthesis and metabolism
TRINITY_DN69070_c1_g3	map00511	Other glycan degradation	0	K01191	-2.68	down	Man2b1	Metabolism	Glycan biosynthesis and metabolism
TRINITY_DN48937_c0_g1	map04141	Protein processing in endoplasmic reticulum	1	K05546	-2.63	down	-	Metabolism	Glycan biosynthesis and metabolism
TRINITY_DN61266_c1_g1	map04141	Protein processing in endoplasmic reticulum	1	K05546	-1.93	down	-	Metabolism	Glycan biosynthesis and metabolism
TRINITY_DN55869_c1_g3	map00592	alpha-Linolenic acid metabolism	0.95	K10526	-2.56	down	acsf2	Metabolism	Lipid metabolism
TRINITY_DN53540_c0_g2	map00590	Arachidonic acid metabolism	0.95	K04097	-1.9	down	-	Metabolism	Lipid metabolism
TRINITY_DN51987_c0_g1	map01040	Biosynthesis of unsaturated fatty acids	0.15	K00059	-2.83	down	SSP1627	Metabolism	Lipid metabolism
TRINITY_DN53227_c0_g2	map01040	Biosynthesis of unsaturated fatty acids	0.15	K00059	-1.32	down	bacC	Metabolism	Lipid metabolism
TRINITY_DN54854_c0_g5	map01040	Biosynthesis of unsaturated fatty acids	0.15	K00059	-1.43	down	HSD17B6	Metabolism	Lipid metabolism
TRINITY_DN57376_c0_g3	map01040	Biosynthesis of unsaturated fatty acids	0.15	K00059	-1.28	down	lmo0432	Metabolism	Lipid metabolism
TRINITY_DN57765_c0_g2	map01040	Biosynthesis of unsaturated fatty acids	0.15	K00059	-1.77	down	HSD17B6	Metabolism	Lipid metabolism
TRINITY_DN62340_c0_g1	map01040	Biosynthesis of unsaturated fatty acids	0.15	K10251	-1.73	down	RDH5	Metabolism	Lipid metabolism
TRINITY_DN63006_c0_g2	map01040	Biosynthesis of unsaturated fatty acids	0.15	K00507	-2.07	down	OLE1	Metabolism	Lipid metabolism
TRINITY_DN51987_c0_g1	map00780	Biotin metabolism	0.06	K00059	-2.83	down	SSP1627	Metabolism	Lipid metabolism
TRINITY_DN53227_c0_g2	map00780	Biotin metabolism	0.06	K00059	-1.32	down	bacC	Metabolism	Lipid metabolism
TRINITY_DN54854_c0_g5	map00780	Biotin metabolism	0.06	K00059	-1.43	down	HSD17B6	Metabolism	Lipid metabolism
TRINITY_DN57376_c0_g3	map00780	Biotin metabolism	0.06	K00059	-1.28	down	lmo0432	Metabolism	Lipid metabolism
TRINITY_DN57765_c0_g2	map00780	Biotin metabolism	0.06	K00059	-1.77	down	HSD17B6	Metabolism	Lipid metabolism
TRINITY_DN62637_c1_g1	map00073	Cutin, suberine and wax biosynthesis	0.26	K15403	-1.71	down	alkJ	Metabolism	Lipid metabolism
TRINITY_DN57765_c1_g2	map00565	Ether lipid metabolism	0.04	K06123	-2.84	down	HSD17B6	Metabolism	Lipid metabolism
TRINITY_DN60521_c0_g1	map00565	Ether lipid metabolism	0.04	K00993	-1.01	down	captA	Metabolism	Lipid metabolism
TRINITY_DN51987_c0_g1	map00061	Fatty acid biosynthesis	0.02	K00059	-2.83	down	SSP1627	Metabolism	Lipid metabolism
TRINITY_DN53227_c0_g2	map00061	Fatty acid biosynthesis	0.02	K00059	-1.32	down	bacC	Metabolism	Lipid metabolism
TRINITY_DN54854_c0_g5	map00061	Fatty acid biosynthesis	0.02	K00059	-1.43	down	HSD17B6	Metabolism	Lipid metabolism
TRINITY_DN56040_c1_g1	map00061	Fatty acid biosynthesis	0.02	K01897	-1.7	down	Acsl5	Metabolism	Lipid metabolism
TRINITY_DN57169_c1_g1	map00061	Fatty acid biosynthesis	0.02	K01897	-2.03	down	LACS7	Metabolism	Lipid metabolism
TRINITY_DN57376_c0_g3	map00061	Fatty acid biosynthesis	0.02	K00059	-1.28	down	lmo0432	Metabolism	Lipid metabolism
TRINITY_DN57642_c0_g1	map00061	Fatty acid biosynthesis	0.02	K01897	-1.46	down	Acsl5	Metabolism	Lipid metabolism
TRINITY_DN57765_c0_g2	map00061	Fatty acid biosynthesis	0.02	K00059	-1.77	down	HSD17B6	Metabolism	Lipid metabolism
TRINITY_DN59796_c0_g1	map00061	Fatty acid biosynthesis	0.02	K01897	-2.57	down	ACSL1	Metabolism	Lipid metabolism
TRINITY_DN69035_c0_g4	map00061	Fatty acid biosynthesis	0.02	K01897	-2.37	down	Acsl5	Metabolism	Lipid metabolism
TRINITY_DN56040_c1_g1	map00071	Fatty acid degradation	0.55	K01897	-1.7	down	Acsl5	Metabolism	Lipid metabolism
TRINITY_DN57169_c1_g1	map00071	Fatty acid degradation	0.55	K01897	-2.03	down	LACS7	Metabolism	Lipid metabolism
TRINITY_DN57642_c0_g1	map00071	Fatty acid degradation	0.55	K01897	-1.46	down	Acsl5	Metabolism	Lipid metabolism
TRINITY_DN59796_c0_g1	map00071	Fatty acid degradation	0.55	K01897	-2.57	down	ACSL1	Metabolism	Lipid metabolism
TRINITY_DN69035_c0_g4	map00071	Fatty acid degradation	0.55	K01897	-2.37	down	Acsl5	Metabolism	Lipid metabolism
TRINITY_DN54638_c0_g1	map00062	Fatty acid elongation	0.25	K10249	-1.18	down	ELOVL4	Metabolism	Lipid metabolism
TRINITY_DN59489_c0_g6	map00062	Fatty acid elongation	0.25	K01074	-2.56	down	ppt3	Metabolism	Lipid metabolism
TRINITY_DN62340_c0_g1	map00062	Fatty acid elongation	0.25	K10251	-1.73	down	RDH5	Metabolism	Lipid metabolism
TRINITY_DN64004_c0_g1	map00062	Fatty acid elongation	0.25	K01074	-2.03	down	Ppt1	Metabolism	Lipid metabolism
TRINITY_DN53540_c0_g2	map00480	Glutathione metabolism	0.43	K04097	-1.9	down	-	Metabolism	Lipid metabolism
TRINITY_DN52197_c2_g1	map00561	Glycerolipid metabolism	0.13	K22848	-1.38	down	dgat2	Metabolism	Lipid metabolism
TRINITY_DN52197_c2_g6	map00561	Glycerolipid metabolism	0.13	K22848	-1.38	down	dgat2	Metabolism	Lipid metabolism
TRINITY_DN53454_c1_g1	map00561	Glycerolipid metabolism	0.13	K22848	-1.71	down	dgat2	Metabolism	Lipid metabolism
TRINITY_DN62964_c0_g2	map00561	Glycerolipid metabolism	0.13	K18693	-1.32	down	Plppr1	Metabolism	Lipid metabolism
TRINITY_DN63815_c0_g1	map00561	Glycerolipid metabolism	0.13	K14452	-1.05	down	Lipf	Metabolism	Lipid metabolism
TRINITY_DN66929_c0_g1	map00561	Glycerolipid metabolism	0.13	K00679	-1.09	down	plh1	Metabolism	Lipid metabolism
TRINITY_DN57765_c1_g2	map00564	Glycerophospholipid metabolism	0.2	K06123	-2.84	down	HSD17B6	Metabolism	Lipid metabolism
TRINITY_DN60367_c0_g2	map00564	Glycerophospholipid metabolism	0.2	K01049	-2.97	down	cryS	Metabolism	Lipid metabolism
TRINITY_DN60521_c0_g1	map00564	Glycerophospholipid metabolism	0.2	K00993	-1.01	down	captA	Metabolism	Lipid metabolism
TRINITY_DN61017_c0_g2	map00564	Glycerophospholipid metabolism	0.2	K05929	-1.25	down	NMT2	Metabolism	Lipid metabolism
TRINITY_DN62774_c0_g3	map00564	Glycerophospholipid metabolism	0.2	K14286	-1.41	down	ETNPPL	Metabolism	Lipid metabolism
TRINITY_DN62964_c0_g2	map00564	Glycerophospholipid metabolism	0.2	K18693	-1.32	down	Plppr1	Metabolism	Lipid metabolism
TRINITY_DN64677_c0_g1	map00564	Glycerophospholipid metabolism	0.2	K14156	-1.13	down	CHKB	Metabolism	Lipid metabolism
TRINITY_DN56040_c1_g1	map04146	Peroxisome	0.04	K01897	-1.7	down	Acsl5	Metabolism	Lipid metabolism
TRINITY_DN57169_c1_g1	map04146	Peroxisome	0.04	K01897	-2.03	down	LACS7	Metabolism	Lipid metabolism
TRINITY_DN57642_c0_g1	map04146	Peroxisome	0.04	K01897	-1.46	down	Acsl5	Metabolism	Lipid metabolism
TRINITY_DN59796_c0_g1	map04146	Peroxisome	0.04	K01897	-2.57	down	ACSL1	Metabolism	Lipid metabolism
TRINITY_DN69035_c0_g4	map04146	Peroxisome	0.04	K01897	-2.37	down	Acsl5	Metabolism	Lipid metabolism
TRINITY_DN60521_c0_g1	map00440	Phosphonate and phosphinate metabolism	0.65	K00993	-1.01	down	captA	Metabolism	Lipid metabolism
TRINITY_DN51987_c0_g1	map00333	Prodigiosin biosyntheses	0.02	K00059	-2.83	down	SSP1627	Metabolism	Lipid metabolism
TRINITY_DN53227_c0_g2	map00333	Prodigiosin biosyntheses	0.02	K00059	-1.32	down	bacC	Metabolism	Lipid metabolism
TRINITY_DN54854_c0_g5	map00333	Prodigiosin biosyntheses	0.02	K00059	-1.43	down	HSD17B6	Metabolism	Lipid metabolism
TRINITY_DN57376_c0_g3	map00333	Prodigiosin biosyntheses	0.02	K00059	-1.28	down	lmo0432	Metabolism	Lipid metabolism
TRINITY_DN57765_c0_g2	map00333	Prodigiosin biosyntheses	0.02	K00059	-1.77	down	HSD17B6	Metabolism	Lipid metabolism
TRINITY_DN53197_c0_g1	map00600	Sphingolipid metabolism	0.39	K12348	-1.51	down	ASAH1	Metabolism	Lipid metabolism
TRINITY_DN59762_c1_g1	map00600	Sphingolipid metabolism	0.39	K12349	-2.5	down	dcd2B	Metabolism	Lipid metabolism
TRINITY_DN66581_c0_g1	map00600	Sphingolipid metabolism	0.39	K00654	-1.12	down	Sptlc2	Metabolism	Lipid metabolism
TRINITY_DN51785_c0_g1	map00100	Steroid biosynthesis	0	K09829	-1.18	down	erg-1	Metabolism	Lipid metabolism
TRINITY_DN55833_c0_g2	map00100	Steroid biosynthesis	0	K01052	-2.86	down	Lipa	Metabolism	Lipid metabolism
TRINITY_DN57030_c0_g1	map00100	Steroid biosynthesis	0	K14424	-1.07	down	-	Metabolism	Lipid metabolism
TRINITY_DN58195_c0_g1	map00100	Steroid biosynthesis	0	K01052	-2.41	down	LIPA	Metabolism	Lipid metabolism
TRINITY_DN60391_c0_g1	map00100	Steroid biosynthesis	0	K09832	-1.47	down	CYP710A11	Metabolism	Lipid metabolism
TRINITY_DN63403_c0_g2	map00100	Steroid biosynthesis	0	K00559	-1.32	down	SMT1	Metabolism	Lipid metabolism
TRINITY_DN64562_c1_g1	map00100	Steroid biosynthesis	0	K00223	-1.01	down	ERG4	Metabolism	Lipid metabolism
TRINITY_DN64678_c0_g1	map00100	Steroid biosynthesis	0	K14424	-1.91	down	erg25	Metabolism	Lipid metabolism
TRINITY_DN55487_c0_g1	map00052	Galactose metabolism	0.05	K07407	-1.56	down	NAGA	Metabolism	Carbohydrate metabolism
TRINITY_DN56595_c0_g2	map00052	Galactose metabolism	0.05	K07407	-2.4	down	-	Metabolism	Carbohydrate metabolism
TRINITY_DN66675_c0_g1	map00052	Galactose metabolism	0.05	K07407	-2.97	down	AGAL1	Metabolism	Carbohydrate metabolism
TRINITY_DN55487_c0_g1	map00561	Glycerolipid metabolism	0.13	K07407	-1.56	down	NAGA	Metabolism	Carbohydrate metabolism
TRINITY_DN56595_c0_g2	map00561	Glycerolipid metabolism	0.13	K07407	-2.4	down	-	Metabolism	Carbohydrate metabolism
TRINITY_DN66675_c0_g1	map00561	Glycerolipid metabolism	0.13	K07407	-2.97	down	AGAL1	Metabolism	Carbohydrate metabolism
TRINITY_DN55487_c0_g1	map00603	Glycosphingolipid biosynthesis - globo and isoglobo series	0	K07407	-1.56	down	NAGA	Metabolism	Carbohydrate metabolism
TRINITY_DN56595_c0_g2	map00603	Glycosphingolipid biosynthesis - globo and isoglobo series	0	K07407	-2.4	down	-	Metabolism	Carbohydrate metabolism
TRINITY_DN66675_c0_g1	map00603	Glycosphingolipid biosynthesis - globo and isoglobo series	0	K07407	-2.97	down	AGAL1	Metabolism	Carbohydrate metabolism
TRINITY_DN55487_c0_g1	map00600	Sphingolipid metabolism	0.39	K07407	-1.56	down	NAGA	Metabolism	Carbohydrate metabolism
TRINITY_DN56595_c0_g2	map00600	Sphingolipid metabolism	0.39	K07407	-2.4	down	-	Metabolism	Carbohydrate metabolism
TRINITY_DN66675_c0_g1	map00600	Sphingolipid metabolism	0.39	K07407	-2.97	down	AGAL1	Metabolism	Carbohydrate metabolism
TRINITY_DN64430_c1_g2	map00330	Arginine and proline metabolism	0.06	K00128	-1.62	down	ALDH1A1	Metabolism	Metabolism of terpenoids and polyketides
TRINITY_DN65503_c0_g1	map00330	Arginine and proline metabolism	0.06	K00128	-1.64	down	ALDH2	Metabolism	Metabolism of terpenoids and polyketides
TRINITY_DN64430_c1_g2	map00053	Ascorbate and aldarate metabolism	0.75	K00128	-1.62	down	ALDH1A1	Metabolism	Metabolism of terpenoids and polyketides
TRINITY_DN65503_c0_g1	map00053	Ascorbate and aldarate metabolism	0.75	K00128	-1.64	down	ALDH2	Metabolism	Metabolism of terpenoids and polyketides
TRINITY_DN64430_c1_g2	map00410	beta-Alanine metabolism	0.03	K00128	-1.62	down	ALDH1A1	Metabolism	Metabolism of terpenoids and polyketides
TRINITY_DN65503_c0_g1	map00410	beta-Alanine metabolism	0.03	K00128	-1.64	down	ALDH2	Metabolism	Metabolism of terpenoids and polyketides
TRINITY_DN64430_c1_g2	map00071	Fatty acid degradation	0.55	K00128	-1.62	down	ALDH1A1	Metabolism	Metabolism of terpenoids and polyketides
TRINITY_DN65503_c0_g1	map00071	Fatty acid degradation	0.55	K00128	-1.64	down	ALDH2	Metabolism	Metabolism of terpenoids and polyketides
TRINITY_DN64430_c1_g2	map00561	Glycerolipid metabolism	0.13	K00128	-1.62	down	ALDH1A1	Metabolism	Metabolism of terpenoids and polyketides
TRINITY_DN65503_c0_g1	map00561	Glycerolipid metabolism	0.13	K00128	-1.64	down	ALDH2	Metabolism	Metabolism of terpenoids and polyketides
TRINITY_DN64430_c1_g2	map00010	Glycolysis / Gluconeogenesis	0.95	K00128	-1.62	down	ALDH1A1	Metabolism	Metabolism of terpenoids and polyketides
TRINITY_DN65503_c0_g1	map00010	Glycolysis / Gluconeogenesis	0.95	K00128	-1.64	down	ALDH2	Metabolism	Metabolism of terpenoids and polyketides
TRINITY_DN64430_c1_g2	map00340	Histidine metabolism	0.14	K00128	-1.62	down	ALDH1A1	Metabolism	Metabolism of terpenoids and polyketides
TRINITY_DN65503_c0_g1	map00340	Histidine metabolism	0.14	K00128	-1.64	down	ALDH2	Metabolism	Metabolism of terpenoids and polyketides
TRINITY_DN64430_c1_g2	map00903	Limonene and pinene degradation	0.4	K00128	-1.62	down	ALDH1A1	Metabolism	Metabolism of terpenoids and polyketides
TRINITY_DN65503_c0_g1	map00903	Limonene and pinene degradation	0.4	K00128	-1.64	down	ALDH2	Metabolism	Metabolism of terpenoids and polyketides
TRINITY_DN64430_c1_g2	map00310	Lysine degradation	0.75	K00128	-1.62	down	ALDH1A1	Metabolism	Metabolism of terpenoids and polyketides
TRINITY_DN65503_c0_g1	map00310	Lysine degradation	0.75	K00128	-1.64	down	ALDH2	Metabolism	Metabolism of terpenoids and polyketides
TRINITY_DN64430_c1_g2	map00620	Pyruvate metabolism	1	K00128	-1.62	down	ALDH1A1	Metabolism	Metabolism of terpenoids and polyketides
TRINITY_DN65503_c0_g1	map00620	Pyruvate metabolism	1	K00128	-1.64	down	ALDH2	Metabolism	Metabolism of terpenoids and polyketides
TRINITY_DN64430_c1_g2	map00380	Tryptophan metabolism	0.11	K00128	-1.62	down	ALDH1A1	Metabolism	Metabolism of terpenoids and polyketides
TRINITY_DN65503_c0_g1	map00380	Tryptophan metabolism	0.11	K00128	-1.64	down	ALDH2	Metabolism	Metabolism of terpenoids and polyketides
TRINITY_DN64430_c1_g2	map00280	Valine, leucine and isoleucine degradation	0.98	K00128	-1.62	down	ALDH1A1	Metabolism	Metabolism of terpenoids and polyketides
TRINITY_DN65503_c0_g1	map00280	Valine, leucine and isoleucine degradation	0.98	K00128	-1.64	down	ALDH2	Metabolism	Metabolism of terpenoids and polyketides
TRINITY_DN34872_c0_g1	map02010	ABC transporters	0	K05658	-1.66	down	Abcb1a	Environmental Information Processing	Membrane transport
TRINITY_DN50168_c0_g1	map02010	ABC transporters	0	K05658	-1.15	down	PGY2	Environmental Information Processing	Membrane transport
TRINITY_DN51826_c1_g1	map02010	ABC transporters	0	K05681	-1.66	down	ABCG21	Environmental Information Processing	Membrane transport
TRINITY_DN53909_c0_g2	map02010	ABC transporters	0	K05658	-1.93	down	Abcb11	Environmental Information Processing	Membrane transport
TRINITY_DN55134_c0_g1	map02010	ABC transporters	0	K05658	-2.47	down	Abcb4	Environmental Information Processing	Membrane transport
TRINITY_DN55340_c1_g1	map02010	ABC transporters	0	K05658	-1.78	down	ABCB18	Environmental Information Processing	Membrane transport
TRINITY_DN57097_c1_g2	map02010	ABC transporters	0	K05658	-2.6	down	ABCB16	Environmental Information Processing	Membrane transport
TRINITY_DN57518_c2_g8	map02010	ABC transporters	0	K05658	-1.98	down	Abcb1a	Environmental Information Processing	Membrane transport
TRINITY_DN59408_c0_g2	map02010	ABC transporters	0	K05658	-1.52	down	ABCB17	Environmental Information Processing	Membrane transport
TRINITY_DN60232_c1_g1	map02010	ABC transporters	0	K05658	-1.38	down	Os02g0190300	Environmental Information Processing	Membrane transport
TRINITY_DN61408_c0_g1	map02010	ABC transporters	0	K05658	-2.22	down	Abcb1b	Environmental Information Processing	Membrane transport
TRINITY_DN61408_c0_g10	map02010	ABC transporters	0	K05658	-1.13	down	ABCB11	Environmental Information Processing	Membrane transport
TRINITY_DN61671_c0_g1	map02010	ABC transporters	0	K05643	-1.08	down	Abca1	Environmental Information Processing	Membrane transport
TRINITY_DN62140_c0_g1	map02010	ABC transporters	0	K05658	-1.6	down	ABCB4	Environmental Information Processing	Membrane transport
TRINITY_DN63327_c0_g1	map02010	ABC transporters	0	K05643	-1.08	down	Abca2	Environmental Information Processing	Membrane transport
TRINITY_DN64393_c0_g1	map02010	ABC transporters	0	K05658	-2.37	down	Abcb11	Environmental Information Processing	Membrane transport
TRINITY_DN64393_c1_g2	map02010	ABC transporters	0	K05658	-1.57	down	Mdr49	Environmental Information Processing	Membrane transport
TRINITY_DN64393_c1_g4	map02010	ABC transporters	0	K05658	-1.94	down	pmd1	Environmental Information Processing	Membrane transport
TRINITY_DN64393_c1_g5	map02010	ABC transporters	0	K05658	-2.22	down	Abcb4	Environmental Information Processing	Membrane transport
TRINITY_DN65757_c0_g3	map02010	ABC transporters	0	K05658	-1.2	down	Abcb1	Environmental Information Processing	Membrane transport
TRINITY_DN66643_c1_g1	map02010	ABC transporters	0	K05658	-1.49	down	ABCB1	Environmental Information Processing	Membrane transport
TRINITY_DN67046_c1_g4	map02010	ABC transporters	0	K05658	-1.74	down	Abcb1b	Environmental Information Processing	Membrane transport
TRINITY_DN67046_c1_g6	map02010	ABC transporters	0	K05658	-3.07	down	Abcb4	Environmental Information Processing	Membrane transport
TRINITY_DN67841_c0_g1	map02010	ABC transporters	0	K05658	-2.05	down	ABCB1	Environmental Information Processing	Membrane transport
TRINITY_DN68390_c1_g2	map02010	ABC transporters	0	K05665	-1.4	down	ABCC4	Environmental Information Processing	Membrane transport
TRINITY_DN68427_c0_g1	map02010	ABC transporters	0	K05643	-1.01	down	Abca1	Environmental Information Processing	Membrane transport
TRINITY_DN69089_c2_g1	map02010	ABC transporters	0	K05658	-2.07	down	ABCB18	Environmental Information Processing	Membrane transport
TRINITY_DN69089_c3_g3	map02010	ABC transporters	0	K05658	-3.03	down	ABCB15	Environmental Information Processing	Membrane transport
TRINITY_DN63237_c1_g1	map00230	Purine metabolism	0.04	K00939	-1.75	down	Adk2	Metabolism	Nucleotide metabolism
TRINITY_DN63237_c1_g6	map00230	Purine metabolism	0.04	K00939	-1.14	down	AK2	Metabolism	Nucleotide metabolism
TRINITY_DN63237_c1_g1	map00730	Thiamine metabolism	0.14	K00939	-1.75	down	Adk2	Metabolism	Nucleotide metabolism
TRINITY_DN63237_c1_g6	map00730	Thiamine metabolism	0.14	K00939	-1.14	down	AK2	Metabolism	Nucleotide metabolism
TRINITY_DN51783_c0_g1	map00770	Pantothenate and CoA biosynthesis	0.09	K01598	-1.59	down	PPCDC	Metabolism	Metabolism of cofactors and vitamins
TRINITY_DN60360_c0_g4	map00770	Pantothenate and CoA biosynthesis	0.09	K01922	-1.96	down	-	Metabolism	Metabolism of cofactors and vitamins
TRINITY_DN65026_c0_g3	map00770	Pantothenate and CoA biosynthesis	0.09	K01922	-1.14	down	-	Metabolism	Metabolism of cofactors and vitamins
TRINITY_DN66014_c0_g1	map00770	Pantothenate and CoA biosynthesis	0.09	K01922	-1.91	down	-	Metabolism	Metabolism of cofactors and vitamins
TRINITY_DN51526_c0_g1	map00740	Riboflavin metabolism	0.3	K14379	-1.68	down	ACP5	Metabolism	Metabolism of cofactors and vitamins
TRINITY_DN57044_c0_g2	map00740	Riboflavin metabolism	0.3	K20884	-1.57	down	phnX	Metabolism	Metabolism of cofactors and vitamins
TRINITY_DN34963_c0_g1	map00730	Thiamine metabolism	0.14	K00878	-1.59	down	thiM	Metabolism	Metabolism of cofactors and vitamins
TRINITY_DN34963_c0_g2	map00730	Thiamine metabolism	0.14	K00878	-1.13	down	thiM	Metabolism	Metabolism of cofactors and vitamins
TRINITY_DN58500_c0_g2	map00130	Ubiquinone and other terpenoid-quinone biosynthesis	0.02	K14759	-2.38	down	enosf1	Metabolism	Metabolism of cofactors and vitamins
TRINITY_DN61355_c0_g1	map00130	Ubiquinone and other terpenoid-quinone biosynthesis	0.02	K18534	-1.27	down	ERG6	Metabolism	Metabolism of cofactors and vitamins
TRINITY_DN61454_c0_g1	map00750	Vitamin B6 metabolism	0.29	K05275	-1.39	down	yakc	Metabolism	Metabolism of cofactors and vitamins
TRINITY_DN52758_c0_g1	map00460	Cyanoamino acid metabolism	0.29	K00681	-1.66	down	ggt	Metabolism	Metabolism of other amino acids
TRINITY_DN56646_c0_g4	map00460	Cyanoamino acid metabolism	0.29	K13035	-1.65	down	NIT4A	Metabolism	Metabolism of other amino acids
TRINITY_DN59368_c0_g3	map00460	Cyanoamino acid metabolism	0.29	K20802	-1.4	down	HNL	Metabolism	Metabolism of other amino acids
TRINITY_DN50794_c0_g4	map00480	Glutathione metabolism	0.43	K00799	-1.84	down	-	Metabolism	Metabolism of other amino acids
TRINITY_DN52758_c0_g1	map00480	Glutathione metabolism	0.43	K00681	-1.66	down	ggt	Metabolism	Metabolism of other amino acids
TRINITY_DN53716_c0_g1	map00480	Glutathione metabolism	0.43	K00799	-1.19	down	GSTF8	Metabolism	Metabolism of other amino acids
TRINITY_DN53716_c0_g2	map00480	Glutathione metabolism	0.43	K00799	-1.65	down	-	Metabolism	Metabolism of other amino acids
TRINITY_DN61575_c1_g3	map00480	Glutathione metabolism	0.43	K00799	-2.47	down	Hpgds	Metabolism	Metabolism of other amino acids
TRINITY_DN61937_c0_g2	map00480	Glutathione metabolism	0.43	K00799	-1.76	down	-	Metabolism	Metabolism of other amino acids
TRINITY_DN66398_c0_g1	map00480	Glutathione metabolism	0.43	K01469	-1.14	down	Oplah	Metabolism	Metabolism of other amino acids
TRINITY_DN68284_c0_g1	map00480	Glutathione metabolism	0.43	K11140	-1.26	down	APM1	Metabolism	Metabolism of other amino acids
TRINITY_DN58281_c0_g1	map00450	Selenocompound metabolism	0.19	K11717	-2.18	down	csd	Metabolism	Metabolism of other amino acids
TRINITY_DN69097_c2_g1	map00450	Selenocompound metabolism	0.19	K11717	-2.42	down	csd	Metabolism	Metabolism of other amino acids
TRINITY_DN52758_c0_g1	map00430	Taurine and hypotaurine metabolism	0.27	K00681	-1.66	down	ggt	Metabolism	Metabolism of other amino acids
TRINITY_DN50009_c0_g1	map00905	Brassinosteroid biosynthesis	0.09	K15639	-1.86	down	CYP3A7	Metabolism	Metabolism of terpenoids and polyketides
TRINITY_DN53672_c0_g1	map00905	Brassinosteroid biosynthesis	0.09	K15639	-2.5	down	CYP734A1	Metabolism	Metabolism of terpenoids and polyketides
TRINITY_DN46770_c0_g3	map00906	Carotenoid biosynthesis	0.22	K09843	-1.93	down	Cyp4v2	Metabolism	Metabolism of terpenoids and polyketides
TRINITY_DN52084_c0_g1	map00906	Carotenoid biosynthesis	0.22	K09841	-1.61	down	budC	Metabolism	Metabolism of terpenoids and polyketides
TRINITY_DN66229_c0_g1	map00906	Carotenoid biosynthesis	0.22	K15747	-1.51	down	CYP71B13	Metabolism	Metabolism of terpenoids and polyketides
TRINITY_DN66864_c0_g4	map00906	Carotenoid biosynthesis	0.22	K09841	-1.56	down	ykvO	Metabolism	Metabolism of terpenoids and polyketides
TRINITY_DN48697_c0_g1	map00904	Diterpenoid biosynthesis	0.56	K04124	-1.76	down	SPCC1494.01	Metabolism	Metabolism of terpenoids and polyketides
TRINITY_DN48264_c0_g1	map00900	Terpenoid backbone biosynthesis	0.93	K13789	-2.25	down	fps	Metabolism	Metabolism of terpenoids and polyketides
TRINITY_DN60056_c0_g1	map00908	Zeatin biosynthesis	0.56	K10717	-1.75	down	CYP4V2	Metabolism	Metabolism of terpenoids and polyketides
TRINITY_DN69080_c1_g2	map00250	Alanine, aspartate and glutamate metabolism	0.03	K11540	-1.1	down	pyr1-3	Metabolism	Nucleotide metabolism
TRINITY_DN48773_c0_g3	map03410	Base excision repair	0.47	K02327	-1	down	pol	Metabolism	Nucleotide metabolism
TRINITY_DN67136_c0_g1	map00410	beta-Alanine metabolism	0.03	K00207	-1.21	down	DPYD	Metabolism	Nucleotide metabolism
TRINITY_DN30119_c0_g2	map00232	Caffeine metabolism	0	K00106	-1.95	down	XDH	Metabolism	Nucleotide metabolism
TRINITY_DN50648_c0_g1	map00232	Caffeine metabolism	0	K00106	-2.18	down	XDH1	Metabolism	Nucleotide metabolism
TRINITY_DN58383_c0_g1	map00232	Caffeine metabolism	0	K00106	-2.43	down	XDH	Metabolism	Nucleotide metabolism
TRINITY_DN59376_c0_g1	map00232	Caffeine metabolism	0	K00365	-1.51	down	uox	Metabolism	Nucleotide metabolism
TRINITY_DN60158_c0_g2	map00232	Caffeine metabolism	0	K00106	-2.48	down	XDH	Metabolism	Nucleotide metabolism
TRINITY_DN65667_c0_g1	map00232	Caffeine metabolism	0	K00106	-2.76	down	ry	Metabolism	Nucleotide metabolism
TRINITY_DN48773_c0_g3	map03030	DNA replication	0.82	K02327	-1	down	pol	Metabolism	Nucleotide metabolism
TRINITY_DN48773_c0_g3	map03440	Homologous recombination	0.61	K02327	-1	down	pol	Metabolism	Nucleotide metabolism
TRINITY_DN48773_c0_g3	map03430	Mismatch repair	0.96	K02327	-1	down	pol	Metabolism	Nucleotide metabolism
TRINITY_DN57801_c0_g1	map00760	Nicotinate and nicotinamide metabolism	0.51	K01081	-1.2	down	-	Metabolism	Nucleotide metabolism
TRINITY_DN60166_c0_g1	map00760	Nicotinate and nicotinamide metabolism	0.51	K01239	-1.37	down	iunH	Metabolism	Nucleotide metabolism
TRINITY_DN48773_c0_g3	map03420	Nucleotide excision repair	0.94	K02327	-1	down	pol	Metabolism	Nucleotide metabolism
TRINITY_DN67136_c0_g1	map00770	Pantothenate and CoA biosynthesis	0.09	K00207	-1.21	down	DPYD	Metabolism	Nucleotide metabolism
TRINITY_DN30119_c0_g2	map04146	Peroxisome	0.04	K00106	-1.95	down	XDH	Metabolism	Nucleotide metabolism
TRINITY_DN50648_c0_g1	map04146	Peroxisome	0.04	K00106	-2.18	down	XDH1	Metabolism	Nucleotide metabolism
TRINITY_DN58383_c0_g1	map04146	Peroxisome	0.04	K00106	-2.43	down	XDH	Metabolism	Nucleotide metabolism
TRINITY_DN60158_c0_g2	map04146	Peroxisome	0.04	K00106	-2.48	down	XDH	Metabolism	Nucleotide metabolism
TRINITY_DN65667_c0_g1	map04146	Peroxisome	0.04	K00106	-2.76	down	ry	Metabolism	Nucleotide metabolism
TRINITY_DN30119_c0_g2	map00230	Purine metabolism	0.04	K00106	-1.95	down	XDH	Metabolism	Nucleotide metabolism
TRINITY_DN46023_c1_g1	map00230	Purine metabolism	0.04	K00942	-1.4	down	GUK1	Metabolism	Nucleotide metabolism
TRINITY_DN48773_c0_g3	map00230	Purine metabolism	0.04	K02327	-1	down	pol	Metabolism	Nucleotide metabolism
TRINITY_DN50648_c0_g1	map00230	Purine metabolism	0.04	K00106	-2.18	down	XDH1	Metabolism	Nucleotide metabolism
TRINITY_DN51273_c0_g1	map00230	Purine metabolism	0.04	K12319	-1.34	down	Npr1	Metabolism	Nucleotide metabolism
TRINITY_DN52799_c1_g1	map00230	Purine metabolism	0.04	K01487	-2.56	down	Gda	Metabolism	Nucleotide metabolism
TRINITY_DN54809_c0_g1	map00230	Purine metabolism	0.04	K00940	-1.19	down	ndk	Metabolism	Nucleotide metabolism
TRINITY_DN57801_c0_g1	map00230	Purine metabolism	0.04	K01081	-1.2	down	-	Metabolism	Nucleotide metabolism
TRINITY_DN58383_c0_g1	map00230	Purine metabolism	0.04	K00106	-2.43	down	XDH	Metabolism	Nucleotide metabolism
TRINITY_DN58936_c0_g1	map00230	Purine metabolism	0.04	K03046	-1.16	down	-	Metabolism	Nucleotide metabolism
TRINITY_DN59376_c0_g1	map00230	Purine metabolism	0.04	K00365	-1.51	down	uox	Metabolism	Nucleotide metabolism
TRINITY_DN60158_c0_g2	map00230	Purine metabolism	0.04	K00106	-2.48	down	XDH	Metabolism	Nucleotide metabolism
TRINITY_DN60166_c0_g1	map00230	Purine metabolism	0.04	K01239	-1.37	down	iunH	Metabolism	Nucleotide metabolism
TRINITY_DN65667_c0_g1	map00230	Purine metabolism	0.04	K00106	-2.76	down	ry	Metabolism	Nucleotide metabolism
TRINITY_DN66289_c0_g1	map00230	Purine metabolism	0.04	K01510	-1.16	down	ENTPD1	Metabolism	Nucleotide metabolism
TRINITY_DN48773_c0_g3	map00240	Pyrimidine metabolism	0.81	K02327	-1	down	pol	Metabolism	Nucleotide metabolism
TRINITY_DN54809_c0_g1	map00240	Pyrimidine metabolism	0.81	K00940	-1.19	down	ndk	Metabolism	Nucleotide metabolism
TRINITY_DN57801_c0_g1	map00240	Pyrimidine metabolism	0.81	K01081	-1.2	down	-	Metabolism	Nucleotide metabolism
TRINITY_DN58936_c0_g1	map00240	Pyrimidine metabolism	0.81	K03046	-1.16	down	-	Metabolism	Nucleotide metabolism
TRINITY_DN66289_c0_g1	map00240	Pyrimidine metabolism	0.81	K01510	-1.16	down	ENTPD1	Metabolism	Nucleotide metabolism
TRINITY_DN67136_c0_g1	map00240	Pyrimidine metabolism	0.81	K00207	-1.21	down	DPYD	Metabolism	Nucleotide metabolism
TRINITY_DN69080_c1_g2	map00240	Pyrimidine metabolism	0.81	K11540	-1.1	down	pyr1-3	Metabolism	Nucleotide metabolism
TRINITY_DN58936_c0_g1	map03020	RNA polymerase	0.94	K03046	-1.16	down	-	Metabolism	Nucleotide metabolism
TRINITY_DN39576_c0_g1	map03410	Base excision repair	0.47	K10798	-1.59	down	PARP2	Genetic Information Processing	Replication and repair
TRINITY_DN55042_c0_g4	map03410	Base excision repair	0.47	K10798	-1.91	down	-	Genetic Information Processing	Replication and repair
TRINITY_DN59093_c0_g3	map03410	Base excision repair	0.47	K10798	-1.86	down	PARP1	Genetic Information Processing	Replication and repair
TRINITY_DN52421_c0_g1	map04070	Phosphatidylinositol signaling system	0.83	K02183	-1	down	CMD1	Environmental Information Processing	Signal transduction
TRINITY_DN57104_c0_g1	map04070	Phosphatidylinositol signaling system	0.83	K02183	-1.52	down	Myl9	Environmental Information Processing	Signal transduction
TRINITY_DN58393_c0_g1	map04070	Phosphatidylinositol signaling system	0.83	K02183	-1.15	down	MYL9	Environmental Information Processing	Signal transduction
TRINITY_DN58393_c0_g3	map04070	Phosphatidylinositol signaling system	0.83	K02183	-1.63	down	MYL5	Environmental Information Processing	Signal transduction
TRINITY_DN58416_c0_g4	map04070	Phosphatidylinositol signaling system	0.83	K02183	-1.19	down	-	Environmental Information Processing	Signal transduction
TRINITY_DN58786_c1_g2	map04070	Phosphatidylinositol signaling system	0.83	K02183	-1.03	down	CML13	Environmental Information Processing	Signal transduction
TRINITY_DN68975_c0_g1	map04070	Phosphatidylinositol signaling system	0.83	K02183	-1.18	down	-	Environmental Information Processing	Signal transduction
TRINITY_DN73194_c0_g1	map03015	mRNA surveillance pathway	0.92	K12881	-1.1	down	ALYREF	Genetic Information Processing	Transcription
TRINITY_DN73194_c0_g1	map03013	RNA transport	0.85	K12881	-1.1	down	ALYREF	Genetic Information Processing	Transcription
TRINITY_DN73194_c0_g1	map03040	Spliceosome	1	K12881	-1.1	down	ALYREF	Genetic Information Processing	Transcription
TRINITY_DN30511_c0_g1	map03015	mRNA surveillance pathway	0.92	K13126	-7.27	down	PABPC1	Genetic Information Processing	Translation
TRINITY_DN53817_c0_g3	map03015	mRNA surveillance pathway	0.92	K13126	-1.31	down	Pabpc1	Genetic Information Processing	Translation
TRINITY_DN54369_c1_g1	map03015	mRNA surveillance pathway	0.92	K13917	-1.5	down	Rngtt	Genetic Information Processing	Translation
TRINITY_DN61222_c0_g2	map03015	mRNA surveillance pathway	0.92	K06269	-1.4	down	ppp1cb	Genetic Information Processing	Translation
TRINITY_DN47745_c0_g1	map03010	Ribosome	1	K02978	-1.01	down	RPS27	Genetic Information Processing	Translation
TRINITY_DN62830_c1_g2	map03010	Ribosome	1	K02979	-1.12	down	rps28	Genetic Information Processing	Translation
TRINITY_DN69202_c0_g1	map03010	Ribosome	1	K02948	-1.16	down	-	Genetic Information Processing	Translation
TRINITY_DN50642_c0_g1	map03008	Ribosome biogenesis in eukaryotes	0.8	K14521	-1.97	down	Akr7a2	Genetic Information Processing	Translation
TRINITY_DN30511_c0_g1	map03018	RNA degradation	0.87	K13126	-7.27	down	PABPC1	Genetic Information Processing	Translation
TRINITY_DN53817_c0_g3	map03018	RNA degradation	0.87	K13126	-1.31	down	Pabpc1	Genetic Information Processing	Translation
TRINITY_DN30511_c0_g1	map03013	RNA transport	0.85	K13126	-7.27	down	PABPC1	Genetic Information Processing	Translation
TRINITY_DN49996_c0_g2	map03013	RNA transport	0.85	K14297	-1.94	down	SERPINC1	Genetic Information Processing	Translation
TRINITY_DN53817_c0_g3	map03013	RNA transport	0.85	K13126	-1.31	down	Pabpc1	Genetic Information Processing	Translation
TRINITY_DN67505_c0_g2	map03013	RNA transport	0.85	K14297	-1.93	down	SERPINB6	Genetic Information Processing	Translation
TRINITY_DN55648_c0_g1	map04933	AGE-RAGE signaling pathway in diabetic complications	0.55	K04392	-1.14	down	rho-1	Cellular Processes	Transport and catabolism
TRINITY_DN55648_c0_g4	map04933	AGE-RAGE signaling pathway in diabetic complications	0.55	K04393	-1.59	down	Rho1	Cellular Processes	Transport and catabolism
TRINITY_DN36922_c0_g1	map04144	Endocytosis	0.61	K05756	-1.15	down	ARPC3	Cellular Processes	Transport and catabolism
TRINITY_DN46603_c0_g1	map04144	Endocytosis	0.61	K17917	-1.79	down	SNX12	Cellular Processes	Transport and catabolism
TRINITY_DN48283_c0_g1	map04144	Endocytosis	0.61	K07889	-2.25	down	RAB5C	Cellular Processes	Transport and catabolism
TRINITY_DN50626_c0_g1	map04144	Endocytosis	0.61	K07889	-1.36	down	RAB5C	Cellular Processes	Transport and catabolism
TRINITY_DN52247_c0_g1	map04144	Endocytosis	0.61	K07904	-2.36	down	ypt3	Cellular Processes	Transport and catabolism
TRINITY_DN55545_c1_g1	map04144	Endocytosis	0.61	K07901	-1.39	down	rap-1	Cellular Processes	Transport and catabolism
TRINITY_DN55648_c0_g4	map04144	Endocytosis	0.61	K04393	-1.59	down	Rho1	Cellular Processes	Transport and catabolism
TRINITY_DN61678_c0_g2	map04144	Endocytosis	0.61	K07897	-1.66	down	RAB7A	Cellular Processes	Transport and catabolism
TRINITY_DN63103_c1_g2	map04144	Endocytosis	0.61	K07897	-1.68	down	RAB32	Cellular Processes	Transport and catabolism
TRINITY_DN63937_c0_g2	map04144	Endocytosis	0.61	K07904	-1.6	down	RABA2A	Cellular Processes	Transport and catabolism
TRINITY_DN64231_c0_g1	map04144	Endocytosis	0.61	K17917	-1.83	down	lst-4	Cellular Processes	Transport and catabolism
TRINITY_DN64374_c0_g5	map04144	Endocytosis	0.61	K12483	-1.82	down	EHD1	Cellular Processes	Transport and catabolism
TRINITY_DN64474_c0_g1	map04144	Endocytosis	0.61	K07889	-2	down	RAB5C	Cellular Processes	Transport and catabolism
TRINITY_DN64541_c0_g2	map04144	Endocytosis	0.61	K17917	-2.05	down	SNX12	Cellular Processes	Transport and catabolism
TRINITY_DN64541_c0_g3	map04144	Endocytosis	0.61	K17917	-1.16	down	SNX3	Cellular Processes	Transport and catabolism
TRINITY_DN65976_c0_g5	map04144	Endocytosis	0.61	K12483	-1.94	down	EHD3	Cellular Processes	Transport and catabolism
TRINITY_DN3150_c0_g1	map04146	Peroxisome	0.04	K11147	-2.43	down	ykvO	Cellular Processes	Transport and catabolism
TRINITY_DN52444_c0_g2	map04146	Peroxisome	0.04	K11147	-1.7	down	ykvO	Cellular Processes	Transport and catabolism
TRINITY_DN52739_c0_g4	map04146	Peroxisome	0.04	K13348	-1.03	down	mpv17	Cellular Processes	Transport and catabolism
TRINITY_DN53838_c0_g1	map04146	Peroxisome	0.04	K04565	-3.07	down	SOD1	Cellular Processes	Transport and catabolism
TRINITY_DN57173_c0_g1	map04146	Peroxisome	0.04	K00477	-1.57	down	phyhd1	Cellular Processes	Transport and catabolism
TRINITY_DN57211_c0_g2	map04146	Peroxisome	0.04	K11147	-1.77	down	ycdF	Cellular Processes	Transport and catabolism
TRINITY_DN62404_c0_g4	map04146	Peroxisome	0.04	K11147	-1.6	down	ykvO	Cellular Processes	Transport and catabolism
TRINITY_DN48283_c0_g1	map04145	Phagosome	0.28	K07889	-2.25	down	RAB5C	Cellular Processes	Transport and catabolism
TRINITY_DN50626_c0_g1	map04145	Phagosome	0.28	K07889	-1.36	down	RAB5C	Cellular Processes	Transport and catabolism
TRINITY_DN55403_c0_g2	map04145	Phagosome	0.28	K05692	-1.23	down	-	Cellular Processes	Transport and catabolism
TRINITY_DN55403_c0_g7	map04145	Phagosome	0.28	K05692	-1.27	down	-	Cellular Processes	Transport and catabolism
TRINITY_DN55648_c0_g1	map04145	Phagosome	0.28	K04392	-1.14	down	rho-1	Cellular Processes	Transport and catabolism
TRINITY_DN56046_c0_g2	map04145	Phagosome	0.28	K07375	-1.22	down	-	Cellular Processes	Transport and catabolism
TRINITY_DN56046_c0_g3	map04145	Phagosome	0.28	K07375	-1.42	down	-	Cellular Processes	Transport and catabolism
TRINITY_DN57820_c0_g1	map04145	Phagosome	0.28	K07375	-1.09	down	TUB-2	Cellular Processes	Transport and catabolism
TRINITY_DN60854_c0_g1	map04145	Phagosome	0.28	K01365	-1.6	down	Ctsl	Cellular Processes	Transport and catabolism
TRINITY_DN61678_c0_g2	map04145	Phagosome	0.28	K07897	-1.66	down	RAB7A	Cellular Processes	Transport and catabolism
TRINITY_DN63103_c1_g2	map04145	Phagosome	0.28	K07897	-1.68	down	RAB32	Cellular Processes	Transport and catabolism
TRINITY_DN63501_c0_g4	map04145	Phagosome	0.28	K01365	-1.93	down	-	Cellular Processes	Transport and catabolism
TRINITY_DN64474_c0_g1	map04145	Phagosome	0.28	K07889	-2	down	RAB5C	Cellular Processes	Transport and catabolism
TRINITY_DN67052_c0_g4	map04145	Phagosome	0.28	K01365	-1.04	down	-	Cellular Processes	Transport and catabolism
TRINITY_DN68629_c2_g1	map04145	Phagosome	0.28	K05692	-1.16	down	-	Cellular Processes	Transport and catabolism
TRINITY_DN48868_c0_g2	map04144	Endocytosis	0.61	K01115	-1.61	down	PLDDELTA	Metabolism	Lipid metabolism
TRINITY_DN49932_c0_g1	map04144	Endocytosis	0.61	K01115	-1.21	down	-	Metabolism	Lipid metabolism
TRINITY_DN53299_c0_g1	map04144	Endocytosis	0.61	K01115	-2.75	down	-	Metabolism	Lipid metabolism
TRINITY_DN48868_c0_g2	map00565	Ether lipid metabolism	0.04	K01115	-1.61	down	PLDDELTA	Metabolism	Lipid metabolism
TRINITY_DN49932_c0_g1	map00565	Ether lipid metabolism	0.04	K01115	-1.21	down	-	Metabolism	Lipid metabolism
TRINITY_DN53299_c0_g1	map00565	Ether lipid metabolism	0.04	K01115	-2.75	down	-	Metabolism	Lipid metabolism
TRINITY_DN48868_c0_g2	map00564	Glycerophospholipid metabolism	0.2	K01115	-1.61	down	PLDDELTA	Metabolism	Lipid metabolism
TRINITY_DN49932_c0_g1	map00564	Glycerophospholipid metabolism	0.2	K01115	-1.21	down	-	Metabolism	Lipid metabolism
TRINITY_DN53299_c0_g1	map00564	Glycerophospholipid metabolism	0.2	K01115	-2.75	down	-	Metabolism	Lipid metabolism
TRINITY_DN51957_c0_g2	map00330	Arginine and proline metabolism	0.06	K01476	1.31	up	CAR1	Metabolism	Amino acid metabolism
TRINITY_DN51957_c0_g2	map00220	Arginine biosynthesis	0.02	K01476	1.31	up	CAR1	Metabolism	Amino acid metabolism
TRINITY_DN62657_c0_g2	map00965	Betalain biosynthesis	0.05	K01593	1.26	up	tdc-1	Metabolism	Amino acid metabolism
TRINITY_DN65153_c0_g2	map00790	Folate biosynthesis	0.48	K00500	1.33	up	TPH1	Metabolism	Amino acid metabolism
TRINITY_DN62657_c0_g2	map00901	Indole alkaloid biosynthesis	0.04	K01593	1.26	up	tdc-1	Metabolism	Amino acid metabolism
TRINITY_DN62657_c0_g2	map00950	Isoquinoline alkaloid biosynthesis	0	K01593	1.26	up	tdc-1	Metabolism	Amino acid metabolism
TRINITY_DN64818_c0_g1	map00310	Lysine degradation	0.75	K11430	1.51	up	EZH1	Metabolism	Amino acid metabolism
TRINITY_DN62657_c0_g2	map00360	Phenylalanine metabolism	0	K01593	1.26	up	tdc-1	Metabolism	Amino acid metabolism
TRINITY_DN65153_c0_g2	map00360	Phenylalanine metabolism	0	K00500	1.33	up	TPH1	Metabolism	Amino acid metabolism
TRINITY_DN67006_c1_g2	map00360	Phenylalanine metabolism	0	K22328	1.6	up	tdc-1	Metabolism	Amino acid metabolism
TRINITY_DN65153_c0_g2	map00400	Phenylalanine, tyrosine and tryptophan biosynthesis	0.76	K00500	1.33	up	TPH1	Metabolism	Amino acid metabolism
TRINITY_DN62657_c0_g2	map00380	Tryptophan metabolism	0.11	K01593	1.26	up	tdc-1	Metabolism	Amino acid metabolism
TRINITY_DN62657_c0_g2	map00350	Tyrosine metabolism	0	K01593	1.26	up	tdc-1	Metabolism	Amino acid metabolism
TRINITY_DN55954_c0_g2	map00250	Alanine, aspartate and glutamate metabolism	0.03	K01915	1.3	up	-	Metabolism	Carbohydrate metabolism
TRINITY_DN57214_c0_g1	map00250	Alanine, aspartate and glutamate metabolism	0.03	K01580	1.55	up	GAD1	Metabolism	Carbohydrate metabolism
TRINITY_DN63611_c0_g1	map00520	Amino sugar and nucleotide sugar metabolism	0.01	K01183	1.72	up	CHIA	Metabolism	Carbohydrate metabolism
TRINITY_DN68188_c3_g1	map00520	Amino sugar and nucleotide sugar metabolism	0.01	K01183	1.12	up	Chit1	Metabolism	Carbohydrate metabolism
TRINITY_DN7616_c0_g1	map00520	Amino sugar and nucleotide sugar metabolism	0.01	K01183	1.54	up	Cht11	Metabolism	Carbohydrate metabolism
TRINITY_DN55954_c0_g2	map00220	Arginine biosynthesis	0.02	K01915	1.3	up	-	Metabolism	Carbohydrate metabolism
TRINITY_DN60613_c0_g2	map00053	Ascorbate and aldarate metabolism	0.75	K08232	1.1	up	cdr	Metabolism	Carbohydrate metabolism
TRINITY_DN57214_c0_g1	map00410	beta-Alanine metabolism	0.03	K01580	1.55	up	GAD1	Metabolism	Carbohydrate metabolism
TRINITY_DN57214_c0_g1	map00650	Butanoate metabolism	0.63	K01580	1.55	up	GAD1	Metabolism	Carbohydrate metabolism
TRINITY_DN47227_c0_g1	map00020	Citrate cycle (TCA cycle)	1	K01648	1.42	up	ACLY	Metabolism	Carbohydrate metabolism
TRINITY_DN55812_c0_g1	map00564	Glycerophospholipid metabolism	0.2	K00999	1.28	up	pis1	Metabolism	Carbohydrate metabolism
TRINITY_DN55954_c0_g2	map00630	Glyoxylate and dicarboxylate metabolism	0.99	K01915	1.3	up	-	Metabolism	Carbohydrate metabolism
TRINITY_DN55812_c0_g1	map00562	Inositol phosphate metabolism	1	K00999	1.28	up	pis1	Metabolism	Carbohydrate metabolism
TRINITY_DN55954_c0_g2	map00910	Nitrogen metabolism	0	K01915	1.3	up	-	Metabolism	Carbohydrate metabolism
TRINITY_DN55812_c0_g1	map04070	Phosphatidylinositol signaling system	0.83	K00999	1.28	up	pis1	Metabolism	Carbohydrate metabolism
TRINITY_DN64020_c0_g1	map00500	Starch and sucrose metabolism	0.72	K00700	1.43	up	MAL1	Metabolism	Carbohydrate metabolism
TRINITY_DN57214_c0_g1	map00430	Taurine and hypotaurine metabolism	0.27	K01580	1.55	up	GAD1	Metabolism	Carbohydrate metabolism
TRINITY_DN64382_c0_g2	map03420	Nucleotide excision repair	0.94	K10609	1.17	up	CUL4B	Genetic Information Processing	Folding, sorting and degradation
TRINITY_DN68581_c1_g3	map03420	Nucleotide excision repair	0.94	K10609	1.3	up	CUL4B	Genetic Information Processing	Folding, sorting and degradation
TRINITY_DN61654_c0_g1	map03050	Proteasome	1	K03039	1.07	up	Psmd13	Genetic Information Processing	Folding, sorting and degradation
TRINITY_DN63712_c0_g4	map03050	Proteasome	1	K06699	1.52	up	psme4a	Genetic Information Processing	Folding, sorting and degradation
TRINITY_DN67701_c0_g2	map03050	Proteasome	1	K06699	1.03	up	PSME4	Genetic Information Processing	Folding, sorting and degradation
TRINITY_DN56159_c1_g1	map03060	Protein export	0.99	K09490	1.12	up	hspa5	Genetic Information Processing	Folding, sorting and degradation
TRINITY_DN56159_c1_g1	map04141	Protein processing in endoplasmic reticulum	1	K09490	1.12	up	hspa5	Genetic Information Processing	Folding, sorting and degradation
TRINITY_DN57735_c0_g1	map04141	Protein processing in endoplasmic reticulum	1	K13250	1.17	up	-	Genetic Information Processing	Folding, sorting and degradation
TRINITY_DN69144_c1_g1	map04141	Protein processing in endoplasmic reticulum	1	K13525	1.01	up	Atad2	Genetic Information Processing	Folding, sorting and degradation
TRINITY_DN54291_c0_g1	map03018	RNA degradation	0.87	K03681	1.2	up	-	Genetic Information Processing	Folding, sorting and degradation
TRINITY_DN68763_c0_g1	map03018	RNA degradation	0.87	K12603	1.13	up	CNOT6	Genetic Information Processing	Folding, sorting and degradation
TRINITY_DN69166_c1_g1	map03018	RNA degradation	0.87	K12604	1.24	up	-	Genetic Information Processing	Folding, sorting and degradation
TRINITY_DN57055_c1_g1	map04120	Ubiquitin mediated proteolysis	0.75	K03869	1.03	up	cul3a	Genetic Information Processing	Folding, sorting and degradation
TRINITY_DN61068_c0_g3	map04120	Ubiquitin mediated proteolysis	0.75	K03364	1.1	up	FZR1	Genetic Information Processing	Folding, sorting and degradation
TRINITY_DN64382_c0_g2	map04120	Ubiquitin mediated proteolysis	0.75	K10609	1.17	up	CUL4B	Genetic Information Processing	Folding, sorting and degradation
TRINITY_DN64635_c0_g1	map04120	Ubiquitin mediated proteolysis	0.75	K10590	1.04	up	HECTD1	Genetic Information Processing	Folding, sorting and degradation
TRINITY_DN67288_c0_g1	map04120	Ubiquitin mediated proteolysis	0.75	K03364	2.31	up	FZR1	Genetic Information Processing	Folding, sorting and degradation
TRINITY_DN67377_c0_g2	map04120	Ubiquitin mediated proteolysis	0.75	K03364	1.58	up	FZR1	Genetic Information Processing	Folding, sorting and degradation
TRINITY_DN67377_c0_g5	map04120	Ubiquitin mediated proteolysis	0.75	K03364	2.23	up	FZR1	Genetic Information Processing	Folding, sorting and degradation
TRINITY_DN68581_c1_g3	map04120	Ubiquitin mediated proteolysis	0.75	K10609	1.3	up	CUL4B	Genetic Information Processing	Folding, sorting and degradation
TRINITY_DN59857_c0_g1	map00603	Glycosphingolipid biosynthesis - globo and isoglobo series	0	K01988	1.2	up	A4GNT	Metabolism	Glycan biosynthesis and metabolism
TRINITY_DN59857_c0_g1	map00601	Glycosphingolipid biosynthesis - lacto and neolacto series	0.01	K01988	1.2	up	A4GNT	Metabolism	Glycan biosynthesis and metabolism
TRINITY_DN52502_c0_g1	map00563	Glycosylphosphatidylinositol(GPI)-anchor biosynthesis	0.75	K05284	1.48	up	pigm	Metabolism	Glycan biosynthesis and metabolism
TRINITY_DN56646_c0_g1	map00510	N-Glycan biosynthesis	0.64	K05546	1.24	up	GANAB	Metabolism	Glycan biosynthesis and metabolism
TRINITY_DN57094_c1_g1	map00511	Other glycan degradation	0	K01191	1.3	up	K02A2.6	Metabolism	Glycan biosynthesis and metabolism
TRINITY_DN62973_c0_g1	map00514	Other types of O-glycan biosynthesis	0.51	K13676	1.37	up	GXYLT1	Metabolism	Glycan biosynthesis and metabolism
TRINITY_DN56646_c0_g1	map04141	Protein processing in endoplasmic reticulum	1	K05546	1.24	up	GANAB	Metabolism	Glycan biosynthesis and metabolism
TRINITY_DN69158_c2_g3	map00073	Cutin, suberine and wax biosynthesis	0.26	K13356	1.09	up	far1	Metabolism	Lipid metabolism
TRINITY_DN64594_c0_g3	map00061	Fatty acid biosynthesis	0.02	K00665	1.93	up	Fasn	Metabolism	Lipid metabolism
TRINITY_DN64594_c0_g4	map00061	Fatty acid biosynthesis	0.02	K00665	2.37	up	FASN	Metabolism	Lipid metabolism
TRINITY_DN67088_c0_g1	map00561	Glycerolipid metabolism	0.13	K13513	1.04	up	Agpat5	Metabolism	Lipid metabolism
TRINITY_DN64548_c0_g1	map00564	Glycerophospholipid metabolism	0.2	K01049	1.08	up	Nlgn2	Metabolism	Lipid metabolism
TRINITY_DN67088_c0_g1	map00564	Glycerophospholipid metabolism	0.2	K13513	1.04	up	Agpat5	Metabolism	Lipid metabolism
TRINITY_DN69158_c2_g3	map04146	Peroxisome	0.04	K13356	1.09	up	far1	Metabolism	Lipid metabolism
TRINITY_DN51927_c0_g2	map02010	ABC transporters	0	K05681	3.56	up	ABCG21	Environmental Information Processing	Membrane transport
TRINITY_DN52486_c0_g1	map02010	ABC transporters	0	K05656	1.5	up	abcB1	Environmental Information Processing	Membrane transport
TRINITY_DN53168_c0_g1	map02010	ABC transporters	0	K05673	1.89	up	ABCC4	Environmental Information Processing	Membrane transport
TRINITY_DN55275_c0_g1	map02010	ABC transporters	0	K05666	1.77	up	abcC12	Environmental Information Processing	Membrane transport
TRINITY_DN58873_c0_g1	map02010	ABC transporters	0	K05665	1.61	up	l(2)03659	Environmental Information Processing	Membrane transport
TRINITY_DN59489_c1_g1	map02010	ABC transporters	0	K05658	1.23	up	ABCB1	Environmental Information Processing	Membrane transport
TRINITY_DN59510_c0_g2	map02010	ABC transporters	0	K05666	2.22	up	ABCC11	Environmental Information Processing	Membrane transport
TRINITY_DN63548_c0_g1	map02010	ABC transporters	0	K05643	1.06	up	Abca3	Environmental Information Processing	Membrane transport
TRINITY_DN67316_c0_g1	map02010	ABC transporters	0	K05643	1.09	up	Abca1	Environmental Information Processing	Membrane transport
TRINITY_DN31853_c0_g1	map00790	Folate biosynthesis	0.48	K20967	1.11	up	MOCS1	Metabolism	Metabolism of cofactors and vitamins
TRINITY_DN61175_c0_g4	map00860	Porphyrin and chlorophyll metabolism	0.96	K01772	1.21	up	fech	Metabolism	Metabolism of cofactors and vitamins
TRINITY_DN68967_c0_g1	map00970	Aminoacyl-tRNA biosynthesis	1	K01874	1.17	up	mars	Metabolism	Metabolism of other amino acids
TRINITY_DN68967_c0_g1	map00450	Selenocompound metabolism	0.19	K01874	1.17	up	mars	Metabolism	Metabolism of other amino acids
TRINITY_DN60137_c0_g1	map00905	Brassinosteroid biosynthesis	0.09	K20623	1.37	up	CYP2H2	Metabolism	Metabolism of terpenoids and polyketides
TRINITY_DN49598_c0_g1	map00230	Purine metabolism	0.04	K12319	1.05	up	Gucy2e	Metabolism	Nucleotide metabolism
TRINITY_DN57187_c1_g1	map00230	Purine metabolism	0.04	K00942	1.79	up	MAGI2	Metabolism	Nucleotide metabolism
TRINITY_DN57909_c0_g1	map00230	Purine metabolism	0.04	K12319	1.35	up	Gyc88E	Metabolism	Nucleotide metabolism
TRINITY_DN62399_c0_g1	map00230	Purine metabolism	0.04	K01510	2.11	up	ENTPD1	Metabolism	Nucleotide metabolism
TRINITY_DN62804_c0_g2	map00230	Purine metabolism	0.04	K00942	1.27	up	MPP5	Metabolism	Nucleotide metabolism
TRINITY_DN63724_c0_g2	map00230	Purine metabolism	0.04	K02999	1.62	up	POLR1A	Metabolism	Nucleotide metabolism
TRINITY_DN65942_c0_g1	map00230	Purine metabolism	0.04	K12319	1.07	up	Gyc-89Da	Metabolism	Nucleotide metabolism
TRINITY_DN68591_c0_g1	map00230	Purine metabolism	0.04	K12319	1.03	up	GUCY2F	Metabolism	Nucleotide metabolism
TRINITY_DN62399_c0_g1	map00240	Pyrimidine metabolism	0.81	K01510	2.11	up	ENTPD1	Metabolism	Nucleotide metabolism
TRINITY_DN63724_c0_g2	map00240	Pyrimidine metabolism	0.81	K02999	1.62	up	POLR1A	Metabolism	Nucleotide metabolism
TRINITY_DN63724_c0_g2	map03020	RNA polymerase	0.94	K02999	1.62	up	POLR1A	Metabolism	Nucleotide metabolism
TRINITY_DN57196_c0_g1	map03030	DNA replication	0.82	K02210	1.24	up	mcm7	Genetic Information Processing	Replication and repair
TRINITY_DN65318_c0_g1	map03030	DNA replication	0.82	K02212	1.3	up	mcm4	Genetic Information Processing	Replication and repair
TRINITY_DN53413_c0_g1	map03440	Homologous recombination	0.61	K10901	1.18	up	RECQL5	Genetic Information Processing	Replication and repair
TRINITY_DN69629_c0_g1	map03440	Homologous recombination	0.61	K10683	1.52	up	Rnf8	Genetic Information Processing	Replication and repair
TRINITY_DN59445_c0_g1	map03022	Basal transcription factors	0.97	K14649	1.18	up	-	Genetic Information Processing	Transcription
TRINITY_DN65515_c0_g3	map03015	mRNA surveillance pathway	0.92	K12812	1.14	up	DDX39B	Genetic Information Processing	Transcription
TRINITY_DN65515_c0_g3	map03013	RNA transport	0.85	K12812	1.14	up	DDX39B	Genetic Information Processing	Transcription
TRINITY_DN45115_c0_g1	map03040	Spliceosome	1	K12854	1.46	up	SNRNP200	Genetic Information Processing	Transcription
TRINITY_DN47015_c0_g1	map03040	Spliceosome	1	K12874	1.4	up	AQR	Genetic Information Processing	Transcription
TRINITY_DN63945_c0_g1	map03040	Spliceosome	1	K12892	1.19	up	unc-7	Genetic Information Processing	Transcription
TRINITY_DN65515_c0_g3	map03040	Spliceosome	1	K12812	1.14	up	DDX39B	Genetic Information Processing	Transcription
TRINITY_DN66188_c0_g1	map03040	Spliceosome	1	K12854	1.01	up	SNRNP200	Genetic Information Processing	Transcription
TRINITY_DN69151_c2_g1	map03040	Spliceosome	1	K12856	1.37	up	PRPF8	Genetic Information Processing	Transcription
TRINITY_DN65858_c0_g4	map00970	Aminoacyl-tRNA biosynthesis	1	K01868	1.07	up	mRpL39	Genetic Information Processing	Translation
TRINITY_DN67603_c0_g1	map04712	Circadian rhythm - plant	0.78	K03097	1.01	up	-	Genetic Information Processing	Translation
TRINITY_DN59399_c2_g3	map03015	mRNA surveillance pathway	0.92	K14411	2.79	up	HNRNPA3	Genetic Information Processing	Translation
TRINITY_DN60368_c0_g2	map03015	mRNA surveillance pathway	0.92	K15542	1.2	up	WDR33	Genetic Information Processing	Translation
TRINITY_DN61892_c1_g2	map03015	mRNA surveillance pathway	0.92	K03265	2.15	up	SUP45	Genetic Information Processing	Translation
TRINITY_DN63434_c0_g2	map03015	mRNA surveillance pathway	0.92	K03265	1.22	up	eRF1	Genetic Information Processing	Translation
TRINITY_DN63607_c0_g2	map03015	mRNA surveillance pathway	0.92	K14376	1.21	up	PAPOLB	Genetic Information Processing	Translation
TRINITY_DN66626_c1_g3	map03015	mRNA surveillance pathway	0.92	K03265	1.25	up	eRF1	Genetic Information Processing	Translation
TRINITY_DN41109_c0_g1	map03010	Ribosome	1	K02997	2.07	up	RPS9B	Genetic Information Processing	Translation
TRINITY_DN47598_c0_g2	map03010	Ribosome	1	K02960	2.3	up	RpS16	Genetic Information Processing	Translation
TRINITY_DN49875_c0_g2	map03010	Ribosome	1	K02929	3.14	up	rpl-44	Genetic Information Processing	Translation
TRINITY_DN50724_c1_g8	map03010	Ribosome	1	K02925	1.87	up	RPL3	Genetic Information Processing	Translation
TRINITY_DN5823_c0_g1	map03010	Ribosome	1	K02958	1.35	up	RPS15	Genetic Information Processing	Translation
TRINITY_DN64062_c0_g6	map03010	Ribosome	1	K02978	1.42	up	RPS27B	Genetic Information Processing	Translation
TRINITY_DN7841_c0_g1	map03010	Ribosome	1	K02912	1.5	up	RPL32	Genetic Information Processing	Translation
TRINITY_DN52984_c0_g1	map03008	Ribosome biogenesis in eukaryotes	0.8	K07936	1.71	up	GSP1	Genetic Information Processing	Translation
TRINITY_DN54065_c0_g1	map03008	Ribosome biogenesis in eukaryotes	0.8	K14552	1.38	up	Wdr75	Genetic Information Processing	Translation
TRINITY_DN60819_c0_g1	map03008	Ribosome biogenesis in eukaryotes	0.8	K12618	1.67	up	Xrn1	Genetic Information Processing	Translation
TRINITY_DN61231_c0_g2	map03008	Ribosome biogenesis in eukaryotes	0.8	K14558	1.2	up	MDV1	Genetic Information Processing	Translation
TRINITY_DN67603_c0_g1	map03008	Ribosome biogenesis in eukaryotes	0.8	K03097	1.01	up	-	Genetic Information Processing	Translation
TRINITY_DN69020_c2_g2	map03008	Ribosome biogenesis in eukaryotes	0.8	K14290	1.1	up	Xpo1	Genetic Information Processing	Translation
TRINITY_DN60819_c0_g1	map03018	RNA degradation	0.87	K12618	1.67	up	Xrn1	Genetic Information Processing	Translation
TRINITY_DN32058_c0_g1	map03013	RNA transport	0.85	K03231	7.07	up	TEF1	Genetic Information Processing	Translation
TRINITY_DN48172_c0_g2	map03013	RNA transport	0.85	K03260	1.17	up	Eif4g3	Genetic Information Processing	Translation
TRINITY_DN48536_c0_g1	map03013	RNA transport	0.85	K03238	1.22	up	Eif2s2	Genetic Information Processing	Translation
TRINITY_DN51348_c0_g2	map03013	RNA transport	0.85	K03231	2	up	eef1ao	Genetic Information Processing	Translation
TRINITY_DN52984_c0_g1	map03013	RNA transport	0.85	K07936	1.71	up	GSP1	Genetic Information Processing	Translation
TRINITY_DN53627_c0_g1	map03013	RNA transport	0.85	K03231	1.84	up	-	Genetic Information Processing	Translation
TRINITY_DN62054_c0_g1	map03013	RNA transport	0.85	K03257	1.11	up	EIF4A1	Genetic Information Processing	Translation
TRINITY_DN63508_c0_g1	map03013	RNA transport	0.85	K14297	1	up	NUP98	Genetic Information Processing	Translation
TRINITY_DN64821_c0_g1	map03013	RNA transport	0.85	K14289	1.4	up	HST1	Genetic Information Processing	Translation
TRINITY_DN65379_c1_g1	map03013	RNA transport	0.85	K03242	1.14	up	eIF-2gamma	Genetic Information Processing	Translation
TRINITY_DN67474_c0_g1	map03013	RNA transport	0.85	K03231	1.64	up	TEF	Genetic Information Processing	Translation
TRINITY_DN69020_c2_g2	map03013	RNA transport	0.85	K14290	1.1	up	Xpo1	Genetic Information Processing	Translation
TRINITY_DN51098_c2_g4	map04933	AGE-RAGE signaling pathway in diabetic complications	0.55	K04392	1.26	up	CDC42	Cellular Processes	Transport and catabolism
TRINITY_DN56855_c0_g3	map04136	Autophagy - other eukaryotes	0.86	K07203	1.16	up	MTOR	Cellular Processes	Transport and catabolism
TRINITY_DN59707_c0_g1	map04136	Autophagy - other eukaryotes	0.86	K07203	1.6	up	Mtor	Cellular Processes	Transport and catabolism
TRINITY_DN64086_c0_g4	map04136	Autophagy - other eukaryotes	0.86	K08342	2.15	up	ATG4D	Cellular Processes	Transport and catabolism
TRINITY_DN59115_c0_g3	map04144	Endocytosis	0.61	K18442	1.12	up	IQSEC1	Cellular Processes	Transport and catabolism
TRINITY_DN67895_c0_g1	map04144	Endocytosis	0.61	K12489	1.37	up	SHANK3	Cellular Processes	Transport and catabolism
TRINITY_DN51098_c2_g4	map04145	Phagosome	0.28	K04392	1.26	up	CDC42	Cellular Processes	Transport and catabolism
TRINITY_DN57326_c0_g1	map04145	Phagosome	0.28	K05692	1	up	act-2b	Cellular Processes	Transport and catabolism
TRINITY_DN57681_c0_g2	map04145	Phagosome	0.28	K07375	1.22	up	TUB-2	Cellular Processes	Transport and catabolism
TRINITY_DN63255_c0_g1	map04145	Phagosome	0.28	K07374	1.98	up	-	Cellular Processes	Transport and catabolism
TRINITY_DN66124_c0_g1	map04145	Phagosome	0.28	K07374	1.19	up	mec-12	Cellular Processes	Transport and catabolism
